# Supplementary material for: Cytoplasmic localization of PUS7 facilitates a pseudouridine-dependent enhancement of cellular stress tolerance
Source: bioRxiv. 2025 Sep 22:2025.09.22.675887. Preprint. [Version 1] doi: 10.1101/2025.09.22.675887 (PMC12485686; doi:10.1101/2025.09.22.675887)
Supplement: Supplement 2 [file media-2.xlsx]

## Sheet: SI_1_reads_length_depth
id	Reads	Bases	Read_length_mean_median_N50
PUS7-NES (D1a)	5062013	3906944380	772/633/847
PUS7-NES (D1b)	8296777	6092469707	734/609/798
PUS7-NLS (D2a)	5784137	4412126578	763/639/837
PUS7-NLS (D2b)	6599463	5471678217	829/694/921
PUS7-control (D3a)	6793860	5321312044	783/647/857
PUS7-control (D3b)	6844431	5212335846	762/627/828
PUS7dID1 (D4a)	6725495	5393942407	802/647/889
PUS7dID1 (D4b)	10206375	8758672135	858/689/986
PUS7KO (D5a)	8166539	6808993930	834/676/933
PUS7KO (D5b)	16760179	12773719815	762/628/846
PUS7-control-heatshock (D7a)	5382597	3780901337	702/566/795
PUS7-control-heatshock (D7b)	11522404	8315521367	722/578/830
PUS7-NES-heatshock (D8a)	8565032	6239649858	729/581/848
PUS7-NES-heatshock (D8b)	14299993	11027245685	771/616/895
IVT	2869876	2113882495	737/658/799
NES_Co_A	11388574	7979833145	700.688/601/781
NES_Co_B	17973724	11297442657	628.553/546/695
NES_Ni_A	15913396	11028206492	693.014/582/784
NES_Ni_B	16714526	11762218206	703.713/591/798
control_Co_A	17257379	7150648976	710.852/602/810
control_Co_B	12930835	12267442141	552.992/492/615
control_Ni_A	12009694	7222924868	601.425/538/671
control_Ni_B	11659696	7676596155	658.388/562/725
KO_Co_A	16384734	10475489467	639.345/564/725
KO_Co_B	14289962	9443768770	660.867/566/724
KO_Ni_A	11515073	7478467114	649.451/565/730
KO_Ni_B	13106163	9634991593	735.15/616/848
endogenous (D6a)	10080459	8348983784	828.235/669/918
endogenous (D6b)	10255335	8493542940	828.207/680/934
KO_CU_4A:	53165892	27770405184	523/423/750
KO_CU_4B:	59547130	27845807257	467/367/723
control_CU_3A	40028489	25966443061	649/512/945
control_CU_3B:	55956928	33521296815	599/481/875
NES_CU_1A:	48573492	30314437151	624/492/895
NES_CU_1B	59229124	36510185501	617/495/898
NLS_CU_2A	57281441	33348945660	582/467/878
NLS_CU_2B	55259516	34461122954	624/493/943
control_5A:	51123044	34063872080	667/560/808
control_5B:	51451596	37166356734	722/590/884
D256A_6A:	34170050	30000883109	879/682/1165
D256A_6B:	29074025	24442805548	842/646/1145
D256A_NES_7A:	29762641	24915991507	837/640/1143
D256A_NES_7B:	44206163	36181634698	819/641/1136
20241007-RNA004-UM-yeast-Minli-tRNA-endoWT1.aln	853612	115598979	135/109/123
20250514-RNA004-UM-yeast-Minli-tRNA-control1.aln	10698374	1151635413	108/104/107
20250514-RNA004-UM-yeast-Minli-tRNA-NES1.aln	16136459	1725646883	107/104/108
20250524-RNA004-UM-yeast-Minli-tRNA-KO1.aln	10082377	1106690281	110/104/107
20250610-RNA004-UM-yeast-Minli-tRNA-control3.aln	23173631	2571137844	111/105/108
20250524-RNA004-UM-yeast-Minli-tRNA-NES3.aln	12634467	1360360871	108/104/107
20250610-RNA004-UM-yeast-Minli-tRNA-KO3.aln	7109414	786541833	111/107/109

## Sheet: SI_2_NLS_control_obverlap
Annotation	Systermatic.name	chr	position	strand	kmer	type	NLS_Y	control_Y
ABF1	YKL112W	chrXI	227330	+	UGUAG	coding_region	55.4913	50
ABZ2	YMR289W	chrXIII	850130	+	UGUAA	three_prime_UTR	47.9167
APE2	YKL157W	chrXI	155151	+	UGUAA	coding_region	44.7368	47.619
ARG56	YER069W	chrV	297874	+	UGUAG	coding_region	65.1822	59.3607
AVT5	YBL089W	chrII	49818	+	UGUAG	coding_region	59.375	59.4595
AYR1	YIL124W	chrIX	126946	+	UGUAG	coding_region	51.489	47.7232
BET2	YPR176C	chrXVI	891597	-	UGUAG	coding_region	49.9286	51.5593
BIG1	YHR101C	chrVIII	314980	-	UGUAG	coding_region	60.3306	45.4545
BMH1	YER177W	chrV	545512	+	UGUAG	five_prime_UTR	44.2446	40.0763
CAN1	YEL063C	chrV	32907	-	UGUAG	coding_region	51.8657
CDC23	YHR166C	chrVIII	437363	-	UGUAG	coding_region	40.7072
CIK1	YMR198W	chrXIII	662530	+	UGUAA	three_prime_UTR	64.9025	63.0435
CLN1	YMR199W	chrXIII	662530	+	UGUAA	five_prime_UTR	64.9025	63.0435
CMR3	YPR013C	chrXVI	585298	-	GUUCA	coding_region	49.3333
CPR8	YNR028W	chrXIV	676218	+	UUUAG	coding_region	42.8571	44.6377
CTO1	YCR015C	chrIII	141881	-	UGUAA	coding_region	41.129	43.956
DBP2	YNL112W	chrXIV	415530	+	UGUAG	intron	46.9565
DPB4	YDR121W	chrIV	693859	+	UGUAG	coding_region	41.8301
DRS1	YLL008W	chrXII	133527	+	UGUAG	coding_region	44.7619	46.7128
EFM5	YGR001C	chrVII	497701	-	UGUAA	coding_region	46.5328	49.6564
EGT2	YNL327W	chrXIV	26218	+	UGUAA	coding_region	50.0642	46.9136
FAS1	YKL182W	chrXI	103996	+	UGUAG	coding_region	55.6962	45.9649
FLC3	YGL139W	chrVII	246636	+	UUUAG	coding_region	44.9275	40.8163
GAD1	YMR250W	chrXIII	771483	+	UGUAG	coding_region	55.6962	53.6424
GAL83	YER027C	chrV	209262	-	UGUAA	coding_region	41.3146
GCD1	YOR260W	chrXV	815468	+	UGUAA	coding_region	45.4023	53.2731
GCD10	YNL062C	chrXIV	508624	-	UGUAG	three_prime_UTR	54.2683	44.2029
GDA1	YEL042W	chrV	74862	+	UGUAG	coding_region	40.056	42.029
GLE1	YDL207W	chrIV	88507	+	UGUAG	coding_region	49.3151	43.662
GRS1	YBR121C	chrII	483360	-	UGUAG	coding_region	47.0769	43.4884
HEM14	YER014W	chrV	182649	+	UGUAG	coding_region	47.3684	44.186
HSP78	YDR258C	chrIV	972142	-	UCUAG	coding_region	47.5728	47.2036
IGD1	YFR017C	chrVI	183696	-	UGUAG	five_prime_UTR	44.0329
IMH1	YLR309C	chrXII	747450	-	UGUAA	three_prime_UTR	53.75	43.5644
LYS4	YDR234W	chrIV	931316	+	UGUAG	coding_region	50	51.4706
MEC3	YLR288C	chrXII	714620	-	UGUAA	coding_region	42.069
MET13	YGL125W	chrVII	272424	+	UGUAG	five_prime_UTR	45.5696
MF(ALPHA)1	YPL187W	chrXVI	194167	+	UGUAG	three_prime_UTR	41.4097
MKC7	YDR144C	chrIV	746192	-	UGUAA	five_prime_UTR	46.7742
MRPL36	YBR122C	chrII	484337	-	UGUAG	coding_region	64.3891	64.1264
MRPS12	YNR036C	chrXIV	694629	-	UGUAA	coding_region	51.8744	51.8201
NGK1	YLR446W	chrXII	1025284	+	UGUAG	coding_region	43.8596	50
NHX1	YDR456W	chrIV	1367630	+	UGUAG	coding_region	73.8739	71.1864
NMT1	YLR195C	chrXII	542808	-	UGUAG	coding_region	59.0347	59.802
NOP4	YPL043W	chrXVI	470162	+	UGUAG	coding_region	56.5217	50.3817
NRT1	YOR071C	chrXV	461449	-	UGUAG	five_prime_UTR	70.4918	68
OSH3	YHR073W	chrVIII	242721	+	UGUAG	coding_region	40.2985	47.1264
OST5	YGL226C-A	chrVII	72751	-	UCUAG	coding_region	46.2687	47.5197
OST6	YML019W	chrXIII	234337	+	UGUAA	coding_region	41.9696
OTU1	YFL044C	chrVI	45469	-	UGUAG	coding_region	62.7803	57.6923
RPL17B	YJL177W	chrX	90699	+	UGUAG	five_prime_UTR	47.0968
RPL25	YOL127W	chrXV	81298	+	UGUAG	three_prime_UTR	45.761
RPL27A	YHR010W	chrVIII	126967	+	UGUAG	intron	50.3912
RPL34A	YER056C-A	chrV	270211	-	UGUAG	five_prime_UTR	40.7113
RPL34A	YER056C-A	chrV	270303	-	UGUAA	five_prime_UTR	44.4444
RPN13	YLR421C	chrXII	965295	-	UUUAG	coding_region	50.9448	52.2646
RRN9	YMR270C	chrXIII	806104	-	UGUAG	coding_region	47.9365	46.3675
RSC30	YHR056C	chrVIII	216360	-	UUUAG	coding_region	44.7619	41.6667
RSC58	YLR033W	chrXII	208774	+	UGUAG	coding_region	65.9091	68.8623
RTF1	YGL244W	chrVII	41646	+	UGUAG	coding_region	44.8
SCP160	YJL080C	chrX	288751	-	UGUAG	coding_region	46.9697	40.3226
SHM2	YLR058C	chrXII	259465	-	UGUAA	five_prime_UTR	67.6768	62.8866
SMI1	YGR229C	chrVII	950736	-	UGUAG	coding_region	57.7044	54.2393
SPE3	YPR069C	chrXVI	685406	-	UGUAG	coding_region	45.2524	43.7402
SWI3	YJL176C	chrX	93761	-	UGUAG	coding_region	43.2432	41.3043
THI20	YOL055C	chrXV	225797	-	UGUAA	coding_region	45.3925	41.7476
THI21	YPL258C	chrXVI	55825	-	UGUAA	five_prime_UTR	41.6667
TOK1	YJL093C	chrX	256511	-	UGUAG	coding_region	46.789
TVS1	YCR061W	chrIII	227025	+	UGUAG	coding_region	48.4848
UBA1	YKL210W	chrXI	40184	+	UGUAG	coding_region	48.9362	40.6897
UBX7	YBR273C	chrII	749145	-	UGUAG	coding_region	42.4051	47.541
UFO1	YML088W	chrXIII	92449	+	UGUAG	coding_region	56	50.4274
YBL044W	YBL044W	chrII	136186	+	UGUAG	coding_region	64	57.1429
YBR121C-A	YBR121C-A	chrII	483360	-	UGUAG	five_prime_UTR	47.0769	43.4884
YFH1	YDL120W	chrIV	245918	+	UGUAG	five_prime_UTR	49.8429	45.7338
YFR018C	YFR018C	chrVI	183696	-	UGUAG	coding_region	44.0329
YGL072C	YGL072C	chrVII	371005	-	UUUAG	coding_region	43.1871
YHR073W-A	YHR073W-A	chrVIII	242721	+	UGUAG	five_prime_UTR	40.2985	47.1264
YLR280C	YLR280C	chrXII	704437	-	UGUAA	three_prime_UTR	45.2174
YOL013W-A	YOL013W-A	chrXV	301180	+	GUUCA	coding_region	96.2536	96.1175
YOL013W-A	YOL013W-A	chrXV	301109	+	UCUAG	coding_region	91.7647	92
YPR150W	YPR150W	chrXVI	831486	+	UGUAG	coding_region	41.4634
ZWF1	YNL241C	chrXIV	197486	-	UGUAA	coding_region	41.989	45.1282
BPL1	YDL141W	chrIV	203196	+	UGUAG	coding_region		50
COF1	YLL050C	chrXII	40224	-	UGUAG	intron		45.9016
DCP2	YNL118C	chrXIV	403796	-	UGUAG	coding_region		45.4545
DSD1	YGL196W	chrVII	130871	+	UGUAA	coding_region		41.3437
GDH3	YAL062W	chrI	32596	+	GUUCU	coding_region		45.7143
HIS6	YIL020C	chrIX	314059	-	UGUAG	coding_region		43.1138
PDI1	YCL043C	chrIII	49581	-	UGUAG	coding_region		54.3589
RCL1	YOL010W	chrXV	308309	+	UCUCA	coding_region		51.1521
RSF1	YMR030W	chrXIII	330725	+	UGUAA	five_prime_UTR		42.6606
YDR444W	YDR444W	chrIV	1350279	+	GUUCG	five_prime_UTR		50
YGL114W	YGL114W	chrVII	294180	+	GUUCU	coding_region		48.5294
YKR005C	YKR005C	chrXI	448528	-	UGUAG	coding_region		42.1053
YMR209C	YMR209C	chrXIII	686217	-	UGUAG	coding_region		40.8377

## Sheet: SI_2a_NLS_control_obverlap
overlap_rows	control_Y	ratio_control_overlap_Y	overlap_rows.1	NLS_Y	ratio_NLS_overlap_Y
57	70	0.814286	57	83	0.686747

## Sheet: SI_3_NES_control_or_NLS_overlap
Annotation	Systermatic.name	chr	position	strand	kmer	type	NLS_Y	control_Y	NES_Y
AAP1	YHR047C	chrVIII	198674	-	UGUAA	three_prime_UTR			61.5894
AAT1	YKL106W	chrXI	238581	+	UGUAG	coding_region			52.1542
ABF1	YKL112W	chrXI	228593	+	UGUAA	coding_region			42.1569
ABF1	YKL112W	chrXI	227330	+	UGUAG	coding_region	55.4913	50	48.6486
ABP140	YOR239W	chrXV	786864	+	UGUAA	three_prime_UTR			42.2935
ABZ2	YMR289W	chrXIII	850130	+	UGUAA	three_prime_UTR	47.9167		64.2857
ACC1	YNR016C	chrXIV	655976	-	UGUAG	coding_region			44.8529
ACS2	YLR153C	chrXII	446434	-	UGUAG	coding_region			47.5756
ADD66	YKL206C	chrXI	49186	-	UGUAG	coding_region			51.5487
ADD66	YKL206C	chrXI	49022	-	UGUAG	coding_region			40.8377
ADE1	YAR015W	chrI	170066	+	UCUAG	coding_region			43.75
ADE16	YLR028C	chrXII	200345	-	UGUAG	coding_region			43.7736
ADE4	YMR300C	chrXIII	866945	-	UGUAA	coding_region			43.3673
ADE6	YGR061C	chrVII	611863	-	UGUAG	three_prime_UTR			60.5381
ADE6	YGR061C	chrVII	612898	-	UGUAA	coding_region			43.1818
ADH3	YMR083W	chrXIII	435083	+	UGUAG	coding_region			53.1269
ADH6	YMR318C	chrXIII	911866	-	UGUAG	coding_region			60.3077
ADP1	YCR011C	chrIII	134021	-	UUUAG	coding_region			68.0162
ADY4	YLR227C	chrXII	591901	-	UGUAG	coding_region			43.2749
AGP1	YCL025C	chrIII	77987	-	UGUAG	five_prime_UTR			57.4257
AGP1	YCL025C	chrIII	77969	-	UGUAA	five_prime_UTR			40.5172
AGX1	YFL030W	chrVI	77843	+	UGUAG	coding_region			42.7885
AIM21	YIR003W	chrIX	361156	+	UGUAA	coding_region			48.1481
AIM23	YJL131C	chrX	164206	-	UGUAA	three_prime_UTR			50.2326
AIM23	YJL131C	chrX	164831	-	UGUAG	coding_region			45.1613
AIM24	YJR080C	chrX	580364	-	UGUAG	three_prime_UTR			43.4397
AIM25	YJR100C	chrX	616598	-	UGUAG	coding_region			47.2678
AIM34	YMR003W	chrXIII	273734	+	UGUAA	three_prime_UTR			44.4251
AIM6	YDL237W	chrIV	32026	+	UGUAG	three_prime_UTR			57.3529
AIM7	YDR063W	chrIV	579154	+	UGUAG	three_prime_UTR			65.2845
AIM9	YER080W	chrV	320003	+	UGUAG	coding_region			44.5055
AIR1	YIL079C	chrIX	211778	-	UGUAA	coding_region			49.5868
ALA1	YOR335C	chrXV	947035	-	UGUAG	coding_region			43.6594
ALD6	YPL061W	chrXVI	434088	+	UGUAA	coding_region			43.0206
ALE1	YOR175C	chrXV	659691	-	UGUAA	three_prime_UTR			41.3495
ALF1	YNL148C	chrXIV	349836	-	UGUAG	three_prime_UTR			63.8298
ALG11	YNL048W	chrXIV	539009	+	UGUAA	coding_region			50
ALG11	YNL048W	chrXIV	539407	+	UGUAG	coding_region			41.2879
ALG14	YBR070C	chrII	379360	-	UGUAG	coding_region			54.1076
ALT2	YDR111C	chrIV	678167	-	UGUAA	three_prime_UTR			53.6082
AMD1	YML035C	chrXIII	206657	-	UGUAG	coding_region			47.9452
APA1	YCL050C	chrIII	38274	-	UGUAA	coding_region			72.8674
APA1	YCL050C	chrIII	38512	-	UGUAA	coding_region			43.5762
APC11	YDL008W	chrIV	433661	+	UGUAA	coding_region			45.6464
APE1	YKL103C	chrXI	246762	-	UGUAG	coding_region			50.5576
APE1	YKL103C	chrXI	247477	-	UGUAG	coding_region			57.3263
APE2	YKL157W	chrXI	157952	+	UGUAG	coding_region			57.3805
APE2	YKL157W	chrXI	155151	+	UGUAA	coding_region	44.7368	47.619	50
APE3	YBR286W	chrII	775562	+	UGUAG	coding_region			62.536
APM2	YHL019C	chrVIII	68314	-	UGUAA	coding_region			43.75
APN1	YKL114C	chrXI	223311	-	UGUAG	three_prime_UTR			72.973
APS2	YJR058C	chrX	545369	-	UGUAG	five_prime_UTR			44.6779
ARA1	YBR149W	chrII	541087	+	UGUAA	three_prime_UTR			65.9134
ARG56	YER069W	chrV	297874	+	UGUAG	coding_region	65.1822	59.3607	54.8611
ARG8	YOL140W	chrXV	59121	+	UGUAA	coding_region			43.3333
ARI1	YGL157W	chrVII	209572	+	UCUAG	coding_region			49.5772
ARL1	YBR164C	chrII	567987	-	UGUAG	coding_region			45.6438
ARL3	YPL051W	chrXVI	460661	+	UGUAA	three_prime_UTR			43.2432
ARL3	YPL051W	chrXVI	460315	+	UGUAA	coding_region			44.8649
ARO1	YDR127W	chrIV	708686	+	UUUAA	coding_region			44.5255
ARO1	YDR127W	chrIV	707791	+	UGUAG	coding_region			54.7619
ARO9	YHR137W	chrVIII	377299	+	UGUAG	three_prime_UTR			41.2234
ARX1	YDR101C	chrIV	655927	-	UGUAA	coding_region			58.1137
ASI2	YNL159C	chrXIV	338055	-	UGUAG	three_prime_UTR			42.4561
ATF2	YGR177C	chrVII	849624	-	UGUAA	coding_region			50.3497
ATF2	YGR177C	chrVII	849982	-	UGUAA	coding_region			40.3974
ATG26	YLR189C	chrXII	530855	-	UGUAG	coding_region			49.0706
ATG33	YLR356W	chrXII	840912	+	UCUAG	coding_region			68.8654
ATG33	YLR356W	chrXII	840998	+	UGUAG	three_prime_UTR			58.4091
ATM1	YMR301C	chrXIII	867994	-	UGUAG	coding_region			47.1429
AUR1	YKL004W	chrXI	436899	+	UGUAG	three_prime_UTR			64.4531
AVT1	YJR001W	chrX	438707	+	UGUAG	three_prime_UTR			56.3218
AVT4	YNL101W	chrXIV	437298	+	UGUAG	three_prime_UTR			40.6593
AVT5	YBL089W	chrII	49818	+	UGUAG	coding_region	59.375	59.4595	56.9697
AVT5	YBL089W	chrII	50247	+	UGUAA	coding_region			51.3131
AVT7	YIL088C	chrIX	198142	-	UGUAG	coding_region			53.7274
AVT7	YIL088C	chrIX	197962	-	UGUAA	coding_region			45.3333
AYR1	YIL124W	chrIX	126946	+	UGUAG	coding_region	51.489	47.7232	80.6358
BDH1	YAL060W	chrI	35807	+	UGUAG	coding_region			44.8454
BDH1	YAL060W	chrI	36342	+	UGUAG	three_prime_UTR			59.0129
BET2	YPR176C	chrXVI	891597	-	UGUAG	coding_region	49.9286	51.5593	55.9607
BIG1	YHR101C	chrVIII	314980	-	UGUAG	coding_region	60.3306	45.4545	65.625
BMH1	YER177W	chrV	545512	+	UGUAG	five_prime_UTR	44.2446	40.0763	63.3333
BMH2	YDR099W	chrIV	654675	+	UGUAU	three_prime_UTR			57.9208
BNA6	YFR047C	chrVI	244402	-	UGUAG	coding_region			71.2185
BNS1	YGR230W	chrVII	952297	+	UGUAG	coding_region			41.5789
BOL3	YAL046C	chrI	57221	-	UGUAA	coding_region			56.4613
BPL1	YDL141W	chrIV	203196	+	UGUAG	coding_region		50	47.5
BRL1	YHR036W	chrVIII	180736	+	UGUAG	coding_region			43.8202
BRX1	YOL077C	chrXV	186179	-	UGUAG	coding_region			49.632
BUB3	YOR026W	chrXV	380827	+	UGUAG	three_prime_UTR			56.3333
CAD1	YDR423C	chrIV	1318415	-	UGUAA	coding_region			59.5238
CAF120	YNL278W	chrXIV	116470	+	UGUAA	three_prime_UTR			48.3871
CAN1	YEL063C	chrV	32907	-	UGUAG	coding_region	51.8657		45.2381
CAR1	YPL111W	chrXVI	340943	+	UGUAG	coding_region			65.9193
CAT5	YOR125C	chrXV	559559	-	UGUAG	coding_region			40.5099
CAX4	YGR036C	chrVII	559492	-	UGUAA	five_prime_UTR			75.9275
CBK1	YNL161W	chrXIV	335144	+	UGUAG	three_prime_UTR			61.4943
CBP6	YBR120C	chrII	480778	-	UGUAG	coding_region			44.4987
CCE1	YKL011C	chrXI	421536	-	UGUAA	five_prime_UTR			59.8639
CCP1	YKR066C	chrXI	566669	-	UCUAG	coding_region			46.7742
CCT3	YJL014W	chrX	409241	+	UGUAA	three_prime_UTR			53.3569
CCT3	YJL014W	chrX	408576	+	UGUAG	coding_region			64.7312
CCT4	YDL143W	chrIV	200844	+	UGUAA	coding_region			59.8071
CCT5	YJR064W	chrX	557548	+	UGUAG	coding_region			41.3757
CCT7	YJL111W	chrX	208688	+	UGUAG	coding_region			40.6051
CDC20	YGL116W	chrVII	291034	+	UGUAA	coding_region			45.5814
CDC23	YHR166C	chrVIII	437363	-	UGUAG	coding_region	40.7072		59.0792
CDC3	YLR314C	chrXII	763839	-	UGUAG	coding_region			51.1569
CDC42	YLR229C	chrXII	604214	-	UGUAG	coding_region			44.9846
CDC48	YDL126C	chrIV	238375	-	UGUAG	coding_region			47.0297
CDC60	YPL160W	chrXVI	250408	+	UGUAA	three_prime_UTR			64.598
CDC8	YJR057W	chrX	544738	+	UCUAG	three_prime_UTR			45.1396
CEG1	YGL130W	chrVII	267499	+	UGUAG	coding_region			48.996
CFD1	YIL003W	chrIX	349402	+	UGUAA	coding_region			46.0829
CFF1	YML079W	chrXIII	111007	+	UUUAA	three_prime_UTR			50.0228
CHS7	YHR142W	chrVIII	384439	+	UGUAA	coding_region			40.0894
CHZ1	YER030W	chrV	213837	+	UGUAG	coding_region			51.8855
CIA1	YDR267C	chrIV	1002703	-	UGUAG	coding_region			66.6667
CIA2	YHR122W	chrVIII	354373	+	UGUAA	three_prime_UTR			47.0588
CIA2	YHR122W	chrVIII	354289	+	UGUAG	coding_region			46.6472
CIK1	YMR198W	chrXIII	662530	+	UGUAA	three_prime_UTR	64.9025	63.0435	61.1588
CIN10	YDR387C	chrIV	1248527	-	UGUAG	coding_region			47.619
CIN4	YMR138W	chrXIII	545658	+	UGUAG	coding_region			69.5652
CIN8	YEL061C	chrV	36629	-	UGUAA	coding_region			63.5922
CKA2	YOR061W	chrXV	442636	+	UGUAG	three_prime_UTR			41.4873
CKA2	YOR061W	chrXV	442702	+	UGUAG	three_prime_UTR			72.2846
CKA2	YOR061W	chrXV	442123	+	UGUAG	coding_region			40.1914
CLN1	YMR199W	chrXIII	662530	+	UGUAA	five_prime_UTR	64.9025	63.0435	61.1588
CLN2	YPL256C	chrXVI	64780	-	UGUAG	three_prime_UTR			50.5155
CMK2	YOL016C	chrXV	296080	-	UGUAG	coding_region			51.1765
CMR3	YPR013C	chrXVI	585298	-	GUUCA	coding_region	49.3333		46.7742
CNE1	YAL058W	chrI	38959	+	UGUAG	coding_region			45.9686
COQ5	YML110C	chrXIII	50209	-	UGUAA	coding_region			44.479
COS1	YNL336W	chrXIV	8364	+	UGUAG	coding_region			56.625
COS6	YGR295C	chrVII	1082695	-	UGUAG	coding_region			42.8716
COS8	YHL048W	chrVIII	7581	+	UGUAG	three_prime_UTR			75.6318
COS9	YKL219W	chrXI	15706	+	UGUAG	coding_region			43.75
COX13	YGL191W	chrVII	144749	+	UCUAG	five_prime_UTR			49.172
COX20	YDR231C	chrIV	926506	-	UGUAG	coding_region			42.8234
CPD1	YGR247W	chrVII	985258	+	UGUAG	coding_region			67.3913
CPR3	YML078W	chrXIII	111007	+	UUUAA	coding_region			50.0228
CQD2	YLR253W	chrXII	643246	+	UGUAG	coding_region			40.0778
CRG1	YHR209W	chrVIII	519756	+	UGUAG	coding_region			62.8895
CRG1	YHR209W	chrVIII	520297	+	UGUAG	coding_region			45.0331
CRN1	YLR429W	chrXII	992804	+	UGUAA	three_prime_UTR			42.2833
CRN1	YLR429W	chrXII	992647	+	UGUAG	coding_region			50.5319
CRZ1	YNL027W	chrXIV	581675	+	UGUAA	three_prime_UTR			44.2424
CSE1	YGL238W	chrVII	52442	+	UGUAG	three_prime_UTR			47.1545
CSS3	YOL159C	chrXV	17275	-	UGUAG	three_prime_UTR			50.5859
CTO1	YCR015C	chrIII	141219	-	UGUAG	coding_region			44.2708
CTO1	YCR015C	chrIII	141881	-	UGUAA	coding_region	41.129	43.956	68.3258
CUE5	YOR042W	chrXV	409831	+	UGUAG	three_prime_UTR			43.0769
CWC25	YNL245C	chrXIV	185855	-	UCUAG	three_prime_UTR			43.5484
CWH41	YGL027C	chrVII	444312	-	UGUAG	coding_region			43.6464
CYB2	YML054C	chrXIII	166134	-	UGUAG	coding_region			50.5051
CYR1	YJL005W	chrX	431071	+	UGUAA	coding_region			41.2371
DAL3	YIR032C	chrIX	415327	-	UGUAG	coding_region			44.2308
DBP2	YNL112W	chrXIV	415530	+	UGUAG	intron	46.9565		47.8495
DBP5	YOR046C	chrXV	415146	-	UGUAU	coding_region			40.2339
DBP8	YHR169W	chrVIII	442833	+	UGUAG	coding_region			46.6899
DCG1	YIR030C	chrIX	412006	-	UGUAA	three_prime_UTR			53.2164
DCP2	YNL118C	chrXIV	403796	-	UGUAG	coding_region		45.4545	77.6
DED81	YHR019C	chrVIII	143524	-	UGUAG	coding_region			47.8927
DFP2	YAR029W	chrI	186150	+	UGUAA	five_prime_UTR			61.9048
DFP2	YAR029W	chrI	185749	+	UUUAG	five_prime_UTR			42.037
DIB1	YPR082C	chrXVI	704337	-	UGUAG	coding_region			49.0216
DIB1	YPR082C	chrXVI	704209	-	UGUAG	three_prime_UTR			76.4563
DIS3	YOL021C	chrXV	283517	-	UGUAA	coding_region			41.8182
DIS3	YOL021C	chrXV	283807	-	UGUAG	coding_region			61.7021
DLD2	YDL178W	chrIV	140645	+	UGUAG	coding_region			51.5152
DOG2	YHR043C	chrVIII	192756	-	UGUAA	three_prime_UTR			48.9433
DOM34	YNL001W	chrXIV	627857	+	UGUAA	coding_region			48.2759
DON1	YDR273W	chrIV	1009832	+	UGUAG	five_prime_UTR			44.8718
DOT5	YIL010W	chrIX	335474	+	UGUAA	coding_region			63.706
DOT5	YIL010W	chrIX	335607	+	UGUAG	three_prime_UTR			58.8028
DOT6	YER088C	chrV	334220	-	UUUAA	coding_region			42.8571
DPB3	YBR278W	chrII	760682	+	UGUAG	coding_region			56.25
DPB4	YDR121W	chrIV	693859	+	UGUAG	coding_region	41.8301		63.9535
DPH5	YLR172C	chrXII	501237	-	UGUAG	three_prime_UTR			53.5893
DRS1	YLL008W	chrXII	133527	+	UGUAG	coding_region	44.7619	46.7128	69.4561
DSD1	YGL196W	chrVII	131222	+	UGUAA	three_prime_UTR			56.6327
DSD1	YGL196W	chrVII	130871	+	UGUAA	coding_region		41.3437	65.5263
DTD1	YDL219W	chrIV	65279	+	UGUAG	coding_region			53.0797
DUS1	YML080W	chrXIII	109581	+	UGUAG	coding_region			44.5833
DUS4	YLR405W	chrXII	930471	+	UGUAA	coding_region			41.9314
DYN1	YKR054C	chrXI	535649	-	UGUAG	coding_region			46.8354
DYN1	YKR054C	chrXI	536027	-	UGUAU	coding_region			44.186
EAF7	YNL136W	chrXIV	371713	+	UGUAG	three_prime_UTR			45.8781
ECM22	YLR228C	chrXII	600021	-	UGUAA	coding_region			48.5294
ECM31	YBR176W	chrII	584564	+	UGUAG	coding_region			64.0152
ECM31	YBR176W	chrII	583042	+	UGUAG	five_prime_UTR			51.7073
ECM38	YLR299W	chrXII	728075	+	UGUAA	three_prime_UTR			41.2587
ECM38	YLR299W	chrXII	727492	+	UAUAG	coding_region			48.3333
ECM4	YKR076W	chrXI	582483	+	UGUAG	coding_region			46.2614
EFM4	YIL064W	chrIX	242689	+	UGUAG	coding_region			50.8148
EFM4	YIL064W	chrIX	242694	+	UGUAG	coding_region			71.6649
EFM4	YIL064W	chrIX	242505	+	UGUAG	coding_region			48.9304
EFM5	YGR001C	chrVII	497701	-	UGUAA	coding_region	46.5328	49.6564	42.355
EFT2	YDR385W	chrIV	1245846	+	UGUAG	three_prime_UTR			58.2551
EGT2	YNL327W	chrXIV	26218	+	UGUAA	coding_region	50.0642	46.9136	62.9964
ELP2	YGR200C	chrVII	899953	-	UGUAG	coding_region			43.1373
END3	YNL084C	chrXIV	470020	-	UGUAA	three_prime_UTR			45.0789
ENT3	YJR125C	chrX	655956	-	UUUAG	coding_region			49.5575
EPL1	YFL024C	chrVI	87631	-	UGUAA	three_prime_UTR			50
ERG24	YNL280C	chrXIV	109543	-	UUUAG	coding_region			41.8269
ERG27	YLR100W	chrXII	341994	+	UGUAG	coding_region			53.5912
ERG28	YER044C	chrV	237561	-	UGUAA	three_prime_UTR			46.3604
ERG7	YHR072W	chrVIII	241369	+	UGUAG	three_prime_UTR			43.9589
ERG7	YHR072W	chrVIII	241181	+	UGUAG	coding_region			60.5678
ERJ5	YFR041C	chrVI	237752	-	UGUAA	coding_region			49.726
ERP6	YGL002W	chrVII	495275	+	UGUAG	three_prime_UTR			64.0052
ERP6	YGL002W	chrVII	494843	+	UCUAG	coding_region			48.9028
ESL2	YKR096W	chrXI	629494	+	UUUAG	coding_region			40.7407
ETR1	YBR026C	chrII	293148	-	UGUAA	coding_region			54.4732
ETR1	YBR026C	chrII	292810	-	UAUAG	three_prime_UTR			52.4422
FAS1	YKL182W	chrXI	105616	+	UGUAG	coding_region			42.2717
FAS1	YKL182W	chrXI	103996	+	UGUAG	coding_region	55.6962	45.9649	54
FCY21	YER060W	chrV	275192	+	UGUAA	coding_region			43.1193
FDC1	YDR539W	chrIV	1513530	+	UGUAA	coding_region			57.6419
FET3	YMR058W	chrXIII	388792	+	UGUAA	five_prime_UTR			42.2003
FIT2	YOR382W	chrXV	1059601	+	UGUAA	coding_region			42.0378
FIT2	YOR382W	chrXV	1059364	+	UGUAA	five_prime_UTR			42.1365
FLC3	YGL139W	chrVII	246636	+	UUUAG	coding_region	44.9275	40.8163	66.9355
FMP25	YLR077W	chrXII	284761	+	UGUAG	coding_region			44.5946
FMP45	YDL222C	chrIV	60590	-	UGUAA	three_prime_UTR			55.0336
FMP52	YER004W	chrV	160116	+	UCUAG	coding_region			45.8472
FOB1	YDR110W	chrIV	677810	+	UGUAG	three_prime_UTR			45.7627
FOL2	YGR267C	chrVII	1025967	-	UGUAG	five_prime_UTR			52.2989
FRD1	YEL047C	chrV	65911	-	UGUAG	coding_region			41.7683
FRE6	YLL051C	chrXII	37496	-	UGUAA	coding_region			54.2773
FRS1	YLR060W	chrXII	262769	+	UGUAA	three_prime_UTR			57.8648
FRS2	YFL022C	chrVI	93483	-	UCUAG	three_prime_UTR			42.6606
FRT1	YOR324C	chrXV	923476	-	UGUAG	coding_region			44.5
FSF1	YOR271C	chrXV	830969	-	UGUAG	three_prime_UTR			50.8621
FUI1	YBL042C	chrII	138499	-	UGUAU	coding_region			51.9097
FUM1	YPL262W	chrXVI	47356	+	UGUAG	coding_region			56.2189
FUN14	YAL008W	chrI	137401	+	UGUAG	coding_region			66.3326
FYV6	YNL133C	chrXIV	374610	-	UGUAG	coding_region			41.6084
GAD1	YMR250W	chrXIII	771483	+	UGUAG	coding_region	55.6962	53.6424	70.3297
GAL11	YOL051W	chrXV	237827	+	UGUAG	coding_region			46.9231
GAL83	YER027C	chrV	209262	-	UGUAA	coding_region	41.3146		68.6992
GBP2	YCL011C	chrIII	102300	-	UGUAG	coding_region			45.0572
GCD1	YOR260W	chrXV	815468	+	UGUAA	coding_region	45.4023	53.2731	68.4755
GCD10	YNL062C	chrXIV	508624	-	UGUAG	three_prime_UTR	54.2683	44.2029	56.5657
GCN1	YGL195W	chrVII	139188	+	UGUAG	coding_region			60.2871
GCR2	YNL199C	chrXIV	264875	-	UGUAG	three_prime_UTR			43.5644
GCS1	YDL226C	chrIV	51041	-	UGUAA	three_prime_UTR			58.8993
GCV3	YAL044C	chrI	57900	-	UGUAG	three_prime_UTR			55.4562
GDA1	YEL042W	chrV	74862	+	UGUAG	coding_region	40.056	42.029	76.0563
GDE1	YPL110C	chrXVI	341135	-	UGUAG	coding_region			41.6
GDI1	YER136W	chrV	439704	+	UGUAG	coding_region			41.5385
GEF1	YJR040W	chrX	510119	+	UAUAG	three_prime_UTR			50.4673
GEF1	YJR040W	chrX	510099	+	UGUAA	three_prime_UTR			61.7978
GET1	YGL020C	chrVII	457891	-	UCUAG	five_prime_UTR			48.7836
GET3	YDL100C	chrIV	282322	-	UGUAA	coding_region			53.9467
GGA2	YHR108W	chrVIII	330129	+	UGUAG	three_prime_UTR			44.9304
GIR2	YDR152W	chrIV	766454	+	UGUAG	coding_region			74.8315
GLE1	YDL207W	chrIV	88507	+	UGUAG	coding_region	49.3151	43.662	57.5
GLN4	YOR168W	chrXV	651801	+	UGUAA	three_prime_UTR			58.2659
GLO2	YDR272W	chrIV	1009832	+	UGUAG	coding_region			44.8718
GOR1	YNL274C	chrXIV	121251	-	UGUAG	coding_region			74.2054
GPB2	YAL056W	chrI	41941	+	UUUAG	three_prime_UTR			61.8799
GPI11	YDR302W	chrIV	1068065	+	UCUAG	coding_region			51.2021
GPI12	YMR281W	chrXIII	832281	+	UGUAG	five_prime_UTR			50.9434
GPT2	YKR067W	chrXI	569707	+	UCUAG	coding_region			51.0791
GPX2	YBR244W	chrII	708109	+	UGUAG	three_prime_UTR			43.8378
GRS1	YBR121C	chrII	483360	-	UGUAG	coding_region	47.0769	43.4884	61.7788
GRS2	YPR081C	chrXVI	704209	-	UGUAG	five_prime_UTR			76.4563
GRS2	YPR081C	chrXVI	704337	-	UGUAG	five_prime_UTR			49.0216
GRX6	YDL010W	chrIV	433112	+	UGUAG	three_prime_UTR			62.3345
GSF2	YML048W	chrXIII	178950	+	UCUAG	coding_region			55.9929
GSY2	YLR258W	chrXII	661272	+	UGUAG	coding_region			55.0459
GTA1	YEL043W	chrV	73384	+	UGUAG	three_prime_UTR			42.1875
GTR2	YGR163W	chrVII	827559	+	UUUAG	coding_region			43.7811
GTT1	YIR038C	chrIX	424058	-	UCUAG	coding_region			50.2564
GTT1	YIR038C	chrIX	424185	-	UGUAG	coding_region			44.6328
GTT3	YEL017W	chrV	124529	+	UGUAA	coding_region			52.5
GUT1	YHL032C	chrVIII	36351	-	UGUAA	three_prime_UTR			57.7586
GVP36	YIL041W	chrIX	277579	+	UCUAG	three_prime_UTR			53.6452
GWT1	YJL091C	chrX	261055	-	UGUAG	three_prime_UTR			57.931
HAP3	YBL021C	chrII	181522	-	UGUAA	three_prime_UTR			60.0522
HAT1	YPL001W	chrXVI	554846	+	UGUAG	coding_region			51.3353
HBN1	YCL026C-B	chrIII	73706	-	UGUAA	coding_region			57.6401
HBS1	YKR084C	chrXI	598064	-	UGUAG	coding_region			55.4974
HDA1	YNL021W	chrXIV	594341	+	UGUAG	coding_region			53.2164
HEL2	YDR266C	chrIV	1000081	-	UGUAA	three_prime_UTR			50.8876
HEM14	YER014W	chrV	184065	+	UGUAG	coding_region			53.3898
HEM14	YER014W	chrV	183717	+	UGUAA	coding_region			50.3356
HEM14	YER014W	chrV	182649	+	UGUAG	coding_region	47.3684	44.186	55.5556
HEM3	YDL205C	chrIV	93768	-	UGUAG	five_prime_UTR			48.8095
HFD1	YMR110C	chrXIII	490701	-	UGUAG	coding_region			49.8734
HHO1	YPL127C	chrXVI	308666	-	UGUAA	three_prime_UTR			41.9501
HIS2	YFR025C	chrVI	203678	-	UGUAG	three_prime_UTR			48.2877
HIS6	YIL020C	chrIX	314059	-	UGUAG	coding_region		43.1138	52.0468
HNT2	YDR305C	chrIV	1073038	-	UGUAG	coding_region			47.4522
HOG1	YLR113W	chrXII	372857	+	UGUAG	coding_region			43.1464
HPA3	YEL066W	chrV	27222	+	UGUAG	three_prime_UTR			45.0549
HRT1	YOL133W	chrXV	70569	+	UGUAG	coding_region			50
HRT3	YLR097C	chrXII	336664	-	UGUAG	coding_region			50.1866
HSP78	YDR258C	chrIV	972142	-	UCUAG	coding_region	47.5728	47.2036	56.1069
HSU1	YLL058W	chrXII	24620	+	UGUAA	coding_region			51.6949
HTD2	YHR067W	chrVIII	232019	+	UGUAA	three_prime_UTR			52.2659
HUA1	YGR268C	chrVII	1025967	-	UGUAG	three_prime_UTR			52.2989
HUA2	YOR284W	chrXV	849314	+	UGUAG	three_prime_UTR			55.1724
HUT1	YPL244C	chrXVI	87897	-	UGUAA	coding_region			47.3804
HXK1	YFR053C	chrVI	254103	-	UCUAG	coding_region			42.115
IBD2	YNL164C	chrXIV	325719	-	UGUAG	coding_region			60.5178
ICP55	YER078C	chrV	316809	-	UGUAA	coding_region			43.6754
IDH1	YNL037C	chrXIV	557922	-	UGUAA	coding_region			43.9691
IDP2	YLR174W	chrXII	505645	+	UGUAG	coding_region			45.9016
IES6	YEL044W	chrV	70351	+	UGUAG	three_prime_UTR			52.6316
IGD1	YFR017C	chrVI	183696	-	UGUAG	five_prime_UTR	44.0329		56.0811
IGD1	YFR017C	chrVI	183162	-	UGUAG	five_prime_UTR			53.6723
ILS1	YBL076C	chrII	80980	-	UGUAA	three_prime_UTR			55.812
ILV1	YER086W	chrV	328673	+	UUUAG	coding_region			47.7574
IMD2	YHR216W	chrVIII	555838	+	UGUAG	coding_region			45.9854
IME4	YGL192W	chrVII	144749	+	UCUAG	three_prime_UTR			49.172
IMH1	YLR309C	chrXII	747450	-	UGUAA	three_prime_UTR	53.75	43.5644	43.3333
IMP4	YNL075W	chrXIV	486101	+	UUUAG	coding_region			49.4015
INM1	YHR046C	chrVIII	197549	-	UGUAG	coding_region			58.1545
INP54	YOL065C	chrXV	205593	-	UUUAG	coding_region			53.7037
IRC21	YMR073C	chrXIII	412119	-	UCUAG	three_prime_UTR			43.5252
IST2	YBR086C	chrII	421434	-	UGUAA	coding_region			50.1976
ITT1	YML068W	chrXIII	138764	+	UGUAA	coding_region			55.4264
JJJ1	YNL227C	chrXIV	220609	-	UGUAG	three_prime_UTR			60.1449
KAP104	YBR017C	chrII	271182	-	UGUAG	coding_region			50
KAP104	YBR017C	chrII	272124	-	UGUAG	coding_region			56.2814
KRE33	YNL132W	chrXIV	376859	+	UGUAA	coding_region			41.9355
KTD1	YAR028W	chrI	185749	+	UUUAG	three_prime_UTR			42.037
KTR4	YBR199W	chrII	620189	+	UGUAA	coding_region			56.7077
LAG2	YOL025W	chrXV	275811	+	UGUAA	coding_region			44.7619
LAM6	YLR072W	chrXII	280957	+	UGUAA	three_prime_UTR			62.3762
LAP2	YNL045W	chrXIV	543042	+	UGUAA	coding_region			44.8276
LAP2	YNL045W	chrXIV	544836	+	UGUAG	coding_region			43.4783
LAS1	YKR063C	chrXI	560757	-	UGUAG	three_prime_UTR			45.1613
LAS17	YOR181W	chrXV	677883	+	UGUAA	three_prime_UTR			41.1765
LCB2	YDR062W	chrIV	577409	+	UGUAA	coding_region			50.8475
LCB3	YJL134W	chrX	159459	+	UGUAA	three_prime_UTR			53.2223
LCB3	YJL134W	chrX	159454	+	UGUAG	three_prime_UTR			59.375
LCL2	YLR104W	chrXII	346581	+	UGUAG	five_prime_UTR			43.7473
LDB7	YBL006C	chrII	216580	-	UGUAA	three_prime_UTR			45.7953
LEU4	YNL104C	chrXIV	426402	-	UGUAG	coding_region			45.9087
LEU9	YOR108W	chrXV	523916	+	UGUAG	coding_region			40.146
LIF1	YGL090W	chrVII	344779	+	UUUAG	three_prime_UTR			42.2222
LOA1	YPR139C	chrXVI	813537	-	UGUAA	coding_region			49.5838
LOT6	YLR011W	chrXII	169498	+	UGUAA	coding_region			41.1628
LPD1	YFL018C	chrVI	102433	-	UGUAG	coding_region			50.1211
LPD1	YFL018C	chrVI	102964	-	UGUAG	coding_region			48.3689
LPD1	YFL018C	chrVI	101605	-	UAUAG	three_prime_UTR			44.8916
LRE1	YCL051W	chrIII	36523	+	UGUAG	coding_region			51.6854
LRE1	YCL051W	chrIII	37700	+	UGUAG	three_prime_UTR			75
LRE1	YCL051W	chrIII	37681	+	UGUAG	three_prime_UTR			56
LRO1	YNR008W	chrXIV	642379	+	UGUAA	coding_region			49.0196
LSB3	YFR024C-A	chrVI	202708	-	UUUAG	coding_region			52.7778
LSG1	YGL099W	chrVII	315845	+	UGUAA	coding_region			53.3835
LSP1	YPL004C	chrXVI	551538	-	UCUAG	coding_region			41.9355
LYS5	YGL154C	chrVII	215242	-	UGUAA	three_prime_UTR			45.4545
MAK32	YCR019W	chrIII	153408	+	UGUAA	coding_region			52.2581
MAM3	YOL060C	chrXV	213863	-	UCUAA	three_prime_UTR			51.4925
MAP2	YBL091C	chrII	47311	-	UGUAG	three_prime_UTR			50.8361
MBP1	YDL056W	chrIV	354747	+	UGUAG	coding_region			45.8647
MCA1	YOR197W	chrXV	718428	+	UGUAG	three_prime_UTR			69.0758
MCA1	YOR197W	chrXV	717378	+	UGUAA	coding_region			47.9079
MCM21	YDR318W	chrIV	1105024	+	UGUAG	three_prime_UTR			59.4796
MCX1	YBR227C	chrII	673525	-	UGUAG	three_prime_UTR			48.4716
MDG1	YNL173C	chrXIV	308850	-	UGUAG	three_prime_UTR			49.2958
MDL1	YLR188W	chrXII	530516	+	UGUAA	three_prime_UTR			43.6047
MDM1	YML104C	chrXIII	58894	-	UGUAA	three_prime_UTR			71.6981
MDM1	YML104C	chrXIII	59069	-	UGUAG	coding_region			54.955
MDM1	YML104C	chrXIII	58948	-	UGUAA	coding_region			42.5676
MDR1	YGR100W	chrVII	691747	+	UUUAG	coding_region			50
MEC3	YLR288C	chrXII	714620	-	UGUAA	coding_region	42.069		46.0526
MEF1	YLR069C	chrXII	272891	-	UGUAG	coding_region			49.3976
MES1	YGR264C	chrVII	1019600	-	UGUAA	coding_region			49.3294
MET13	YGL125W	chrVII	272424	+	UGUAG	five_prime_UTR	45.5696		49.0566
MET8	YBR213W	chrII	651237	+	UGUAG	three_prime_UTR			43.2099
MF(ALPHA)1	YPL187W	chrXVI	194167	+	UGUAG	three_prime_UTR	41.4097		73.6088
MGR3	YMR115W	chrXIII	497939	+	UUUAA	coding_region			43.6893
MGT1	YDL200C	chrIV	100503	-	UGUAG	coding_region			44.1426
MIC60	YKR016W	chrXI	470973	+	UGUAG	coding_region			60.8833
MID1	YNL291C	chrXIV	84827	-	UGUAG	coding_region			51.8519
MIL1	YFL034W	chrVI	67887	+	UGUAG	coding_region			42.8571
MIN7	YBR201C-A	chrII	624292	-	UGUAG	three_prime_UTR			57.289
MIS1	YBR084W	chrII	411340	+	UGUAG	coding_region			40.3974
MIX23	YBL107C	chrII	9839	-	UGUAG	three_prime_UTR			40.8482
MNN11	YJL183W	chrX	85344	+	UGUAA	three_prime_UTR			46.1889
MNN2	YBR015C	chrII	268020	-	UGUAG	coding_region			54.2453
MNT2	YGL257C	chrVII	12872	-	UGUAG	coding_region			49.9586
MPD2	YOL088C	chrXV	153773	-	UGUAG	three_prime_UTR			42.4572
MPH1	YIR002C	chrIX	357533	-	UGUAA	coding_region			52.7108
MRP51	YPL118W	chrXVI	327166	+	UGUAG	coding_region			45.8647
MRPL22	YNL177C	chrXIV	303972	-	UGUAA	coding_region			56.1111
MRPS12	YNR036C	chrXIV	694629	-	UGUAA	coding_region	51.8744	51.8201	78.5933
MRPS8	YMR158W	chrXIII	572750	+	UGUAA	three_prime_UTR			45.6105
MRS6	YOR370C	chrXV	1029202	-	UGUAG	coding_region			48.7685
MRS6	YOR370C	chrXV	1029499	-	UGUAG	coding_region			50.1887
MRX18	YBR056W	chrII	348981	+	UGUAG	coding_region			40.5769
MRX4	YPL168W	chrXVI	232349	+	UGUAG	coding_region			50
MRX8	YDR336W	chrIV	1144872	+	UGUAG	five_prime_UTR			66.9643
MSC7	YHR039C	chrVIII	186004	-	UGUAG	coding_region			47.1471
MSN5	YDR335W	chrIV	1144872	+	UGUAG	three_prime_UTR			66.9643
MSS116	YDR194C	chrIV	846694	-	UUUAG	coding_region			51.1822
MSS116	YDR194C	chrIV	845843	-	UGUAA	three_prime_UTR			47.5894
MSS18	YPR134W	chrXVI	798901	+	UGUAA	three_prime_UTR			46.6258
MTC2	YKL098W	chrXI	257841	+	UGUAA	coding_region			44.6602
MTD1	YKR080W	chrXI	590753	+	UGUAG	coding_region			55.2846
MTQ2	YDR140W	chrIV	734982	+	UGUAG	three_prime_UTR			45
MTR4	YJL050W	chrX	345536	+	UGUAG	coding_region			47.557
MXR1	YER042W	chrV	235489	+	UGUAG	coding_region			48.0392
NBA1	YOL070C	chrXV	197085	-	UAUAG	three_prime_UTR			51.2605
NEL1	YHR035W	chrVIII	180736	+	UGUAG	three_prime_UTR			43.8202
NFG1	YLR042C	chrXII	230033	-	UGUAG	coding_region			44.9024
NHX1	YDR456W	chrIV	1367630	+	UGUAG	coding_region	73.8739	71.1864	69.8347
NMT1	YLR195C	chrXII	542361	-	UGUAG	coding_region			62.9172
NMT1	YLR195C	chrXII	543059	-	UGUAG	coding_region			49.3049
NMT1	YLR195C	chrXII	542808	-	UGUAG	coding_region	59.0347	59.802	70.396
NNR1	YNL200C	chrXIV	264463	-	UGUAA	five_prime_UTR			43.2749
NOB1	YOR056C	chrXV	430797	-	UGUAG	coding_region			57.9134
NOB1	YOR056C	chrXV	430225	-	UGUAG	three_prime_UTR			56.9087
NOP13	YNL175C	chrXIV	307504	-	UGUAG	coding_region			40.7684
NOP4	YPL043W	chrXVI	470162	+	UGUAG	coding_region	56.5217	50.3817	61.6279
NOP53	YPL146C	chrXVI	276633	-	UGUAG	coding_region			41.7614
NPL6	YMR091C	chrXIII	450385	-	UGUAG	coding_region			51.1568
NPP2	YEL016C	chrV	124893	-	UGUAG	coding_region			70.0389
NRE1	YIR035C	chrIX	421173	-	UUUAG	coding_region			53.435
NRM1	YNR009W	chrXIV	642379	+	UGUAA	five_prime_UTR			49.0196
NRT1	YOR071C	chrXV	461449	-	UGUAG	five_prime_UTR	70.4918	68	69.5652
NSE5	YML023C	chrXIII	227007	-	UGUAA	coding_region			54.4262
NSG1	YHR133C	chrVIII	370855	-	UCUAG	coding_region			52.302
NUG1	YER006W	chrV	164314	+	UGUAA	three_prime_UTR			42.5121
NUP116	YMR047C	chrXIII	363305	-	UGUAA	three_prime_UTR			53.4091
NUP2	YLR335W	chrXII	799423	+	UGUAG	coding_region			44.2786
NUP49	YGL172W	chrVII	182179	+	UGUAA	three_prime_UTR			43.0993
NUP85	YJR042W	chrX	514644	+	UGUAG	coding_region			57.8378
NUP85	YJR042W	chrX	515898	+	UGUAG	coding_region			41.1184
NUS1	YDL193W	chrIV	115971	+	UUUAG	three_prime_UTR			46.6523
ODC2	YOR222W	chrXV	759169	+	UGUAG	coding_region			71.1033
OMA1	YKR087C	chrXI	603787	-	UGUAG	coding_region			49.7423
ORC5	YNL261W	chrXIV	155803	+	UGUAG	coding_region			41.25
OST5	YGL226C-A	chrVII	72751	-	UCUAG	coding_region	46.2687	47.5197	73.1316
OST6	YML019W	chrXIII	234337	+	UGUAA	coding_region	41.9696		61.8541
OTU1	YFL044C	chrVI	45469	-	UGUAG	coding_region	62.7803	57.6923	43.3962
PAF1	YBR279W	chrII	762338	+	UGUAG	coding_region			56.7114
PAI3	YMR174C	chrXIII	610095	-	UGUAG	three_prime_UTR			49.6536
PAN3	YKL025C	chrXI	391045	-	UGUAA	coding_region			44.3787
PAT1	YCR077C	chrIII	250226	-	UGUAA	three_prime_UTR			63.5922
PBP4	YDL053C	chrIV	362231	-	UGUAG	coding_region			68.2011
PBR1	YNL181W	chrXIV	299582	+	UGUAG	three_prime_UTR			71.1268
PDC2	YDR081C	chrIV	607968	-	UCUAG	coding_region			41.4474
PDI1	YCL043C	chrIII	49581	-	UGUAG	coding_region		54.3589	64.4936
PDR16	YNL231C	chrXIV	215989	-	UGUAA	coding_region			48.5751
PDX1	YGR193C	chrVII	884957	-	UGUAG	coding_region			53.6232
PDX3	YBR035C	chrII	306243	-	UGUAG	three_prime_UTR			64.4703
PER33	YLR064W	chrXII	266275	+	UGUAG	coding_region			46.1885
PEX19	YDL065C	chrIV	336921	-	UGUAG	coding_region			54.1045
PEX22	YAL055W	chrI	42685	+	UGUAG	coding_region			70.537
PEX35	YGR168C	chrVII	833716	-	UGUAA	coding_region			48.3871
PGA2	YNL149C	chrXIV	349836	-	UGUAG	five_prime_UTR			63.8298
PGM1	YKL127W	chrXI	205317	+	UGUAG	three_prime_UTR			43.3962
PGM1	YKL127W	chrXI	205330	+	UGUAG	three_prime_UTR			54.2857
PHB1	YGR132C	chrVII	757288	-	UGUAA	five_prime_UTR			46.4286
PHB2	YGR231C	chrVII	952792	-	UGUAG	coding_region			64.2817
PHB2	YGR231C	chrVII	953299	-	UGUAG	coding_region			43.6965
PIF1	YML061C	chrXIII	151473	-	UGUAG	coding_region			47.1698
PKH1	YDR490C	chrIV	1431910	-	UGUAA	three_prime_UTR			53.2258
PLB2	YMR006C	chrXIII	278690	-	UGUAA	coding_region			41.1504
PMC1	YGL006W	chrVII	489498	+	UGUAA	three_prime_UTR			41.0646
PML1	YLR016C	chrXII	176950	-	UGUAA	coding_region			47.8271
PMP3	YDR276C	chrIV	1013135	-	UGUAG	three_prime_UTR			50
PMR1	YGL167C	chrVII	187511	-	UGUAG	three_prime_UTR			51.9943
PMT1	YDL095W	chrIV	288276	+	UGUAG	coding_region			44.4444
PMT2	YAL023C	chrI	106542	-	UCUAG	coding_region			55.5556
POC4	YPL144W	chrXVI	280961	+	UGUAA	three_prime_UTR			41.0959
POL3	YDL102W	chrIV	279907	+	UGUAA	coding_region			58.9041
POP5	YAL033W	chrI	83134	+	UGUAG	coding_region			67.3352
POP7	YBR167C	chrII	571376	-	UGUAG	three_prime_UTR			75.2768
PPM2	YOL141W	chrXV	59121	+	UGUAA	three_prime_UTR			43.3333
PRD1	YCL057W	chrIII	24808	+	UGUAA	coding_region			48.6486
PRO2	YOR323C	chrXV	921824	-	UGUAA	coding_region			54.3046
PRS1	YKL181W	chrXI	107168	+	UGUAA	five_prime_UTR			49.76
PRS1	YKL181W	chrXI	107327	+	UGUAA	coding_region			44.8417
PRY2	YKR013W	chrXI	465066	+	UCUAG	three_prime_UTR			62.6667
PSD1	YNL169C	chrXIV	316155	-	UGUAA	three_prime_UTR			46.1844
PSE1	YMR308C	chrXIII	889127	-	UGUAG	coding_region			57.9151
PSF2	YJL072C	chrX	304668	-	UGUAA	three_prime_UTR			45.5446
PTC1	YDL006W	chrIV	440534	+	UUUAG	coding_region			55.5838
PTC5	YOR090C	chrXV	492195	-	UGUAG	coding_region			46.1165
PTM1	YKL039W	chrXI	362612	+	UGUAA	five_prime_UTR			45.3216
PTP1	YDL230W	chrIV	43151	+	UGUAG	coding_region			44.0252
PUP1	YOR157C	chrXV	631654	-	UGUAG	coding_region			55.8678
PUP3	YER094C	chrV	348790	-	UGUAG	coding_region			52.4416
PUT2	YHR037W	chrVIII	183760	+	UGUAA	three_prime_UTR			42.268
PUT7	YLR283W	chrXII	705012	+	UGUAG	five_prime_UTR			41.9355
PWP1	YLR196W	chrXII	545780	+	UGUAA	three_prime_UTR			40.3442
QDR2	YIL121W	chrIX	132554	+	UGUAG	coding_region			48.3516
RAD10	YML095C	chrXIII	81292	-	UGUAG	three_prime_UTR			41.6667
RAD23	YEL037C	chrV	81401	-	UGUAG	three_prime_UTR			50
RAD52	YML032C	chrXIII	213713	-	UGUAG	coding_region			46.4912
RAM1	YDL090C	chrIV	296223	-	UGUAG	coding_region			43.1373
RBG2	YGR173W	chrVII	845152	+	UGUAA	three_prime_UTR			51.1905
RCK2	YLR248W	chrXII	633927	+	UUUAA	five_prime_UTR			46.8354
RCL1	YOL010W	chrXV	308309	+	UCUCA	coding_region		51.1521	45.0644
RCL1	YOL010W	chrXV	308128	+	UGUAA	coding_region			43.2339
RCM1	YNL022C	chrXIV	591983	-	UGUAG	coding_region			43.9093
RDI1	YDL135C	chrIV	218484	-	UGUAG	three_prime_UTR			75.8264
RET2	YFR051C	chrVI	251516	-	UCUAG	coding_region			45.5882
REX4	YOL080C	chrXV	180438	-	UGUAG	three_prime_UTR			41.6149
RFA3	YJL173C	chrX	96073	-	UGUAG	three_prime_UTR			59.0263
RFC1	YOR217W	chrXV	750250	+	UGUAA	coding_region			43.4959
RFC1	YOR217W	chrXV	749470	+	UGUAA	coding_region			46.6667
RGC1	YPR115W	chrXVI	758196	+	UGUAA	three_prime_UTR			61.435
RGL1	YPL066W	chrXVI	427533	+	UCUAG	coding_region			43.1579
RIB1	YBL033C	chrII	158646	-	UGUAG	three_prime_UTR			54.2005
RIM11	YMR139W	chrXIII	545658	+	UGUAG	five_prime_UTR			69.5652
RIM20	YOR275C	chrXV	839002	-	UGUAG	three_prime_UTR			46.0526
RIO1	YOR119C	chrXV	548694	-	UGUAA	three_prime_UTR			72.3898
RIT1	YMR283C	chrXIII	835328	-	UGUAG	coding_region			40.239
RLI1	YDR091C	chrIV	628460	-	UGUAA	coding_region			59.4937
ROT1	YMR200W	chrXIII	665494	+	UGUAG	coding_region			53.8026
ROT2	YBR229C	chrII	676739	-	UGUAA	coding_region			68.2731
ROT2	YBR229C	chrII	678596	-	UGUAA	coding_region			44.6154
ROT2	YBR229C	chrII	677777	-	UGUAG	coding_region			44.1558
RPB7	YDR404C	chrIV	1276940	-	UGUAG	coding_region			62.3482
RPC10	YHR143W-A	chrVIII	387736	+	UGUAG	three_prime_UTR			41.6667
RPD3	YNL330C	chrXIV	18419	-	UGUAA	coding_region			57.8207
RPH1	YER169W	chrV	525899	+	UGUAG	three_prime_UTR			52.7778
RPL17B	YJL177W	chrX	90699	+	UGUAG	five_prime_UTR	47.0968		62.5
RPL25	YOL127W	chrXV	81298	+	UGUAG	three_prime_UTR	45.761		69.9551
RPL34A	YER056C-A	chrV	270211	-	UGUAG	five_prime_UTR	40.7113		49.8511
RPL9A	YGL147C	chrVII	225962	-	UGUAG	three_prime_UTR			54.6012
RPN5	YDL147W	chrIV	191318	+	UGUAG	coding_region			40.8708
RPS0A	YGR214W	chrVII	920528	+	UGUAG	five_prime_UTR			42.3077
RPS0B	YLR048W	chrXII	242176	+	UGUAA	five_prime_UTR			41.2969
RPS10B	YMR230W	chrXIII	733414	+	UGUAA	three_prime_UTR			65.3846
RPS12	YOR369C	chrXV	1029202	-	UGUAG	five_prime_UTR			48.7685
RPS30A	YLR287C-A	chrXII	713197	-	UGUAA	five_prime_UTR			53.5565
RPS4A	YJR145C	chrX	701869	-	UGUAA	three_prime_UTR			43.1762
RPT1	YKL145W	chrXI	174733	+	UGUAG	coding_region			47.7502
RPT6	YGL048C	chrVII	410514	-	UGUAG	coding_region			56.2654
RRF1	YHR038W	chrVIII	184322	+	UUUAG	coding_region			50.8041
RRN9	YMR270C	chrXIII	806104	-	UGUAG	coding_region	47.9365	46.3675	65.2074
RRP1	YDR087C	chrIV	617419	-	UGUAG	three_prime_UTR			54.3716
RRP14	YKL082C	chrXI	281542	-	UGUAA	coding_region			44.9438
RRP4	YHR069C	chrVIII	233640	-	UGUAA	coding_region			47.0025
RRT2	YBR246W	chrII	712343	+	UGUAG	coding_region			63.2302
RRT8	YOL048C	chrXV	240182	-	UGUAG	three_prime_UTR			50.0835
RSA3	YLR221C	chrXII	578175	-	UGUAA	three_prime_UTR			54.4578
RSA4	YCR072C	chrIII	240847	-	UGUAG	coding_region			45.614
RSC30	YHR056C	chrVIII	216360	-	UUUAG	coding_region	44.7619	41.6667	44.3478
RSC58	YLR033W	chrXII	208774	+	UGUAG	coding_region	65.9091	68.8623	67.1598
RSM25	YIL093C	chrIX	187916	-	UGUAG	three_prime_UTR			55.8442
RSO55	YLR281C	chrXII	704793	-	UGUAA	coding_region			53.1915
RTF1	YGL244W	chrVII	41646	+	UGUAG	coding_region	44.8		73.8372
RTK1	YDL025C	chrIV	405849	-	UGUAG	coding_region			49.5726
RTN2	YDL204W	chrIV	94543	+	UGUAG	five_prime_UTR			44.878
RTS1	YOR014W	chrXV	359745	+	UGUAA	coding_region			57.1429
RVB1	YDR190C	chrIV	841811	-	UGUAG	coding_region			47.0644
RVS167	YDR388W	chrIV	1251708	+	UGUAA	three_prime_UTR			46.0843
SAC6	YDR129C	chrIV	713764	-	UGUAG	coding_region			56.5051
SAD1	YFR005C	chrVI	154361	-	UGUAG	three_prime_UTR			40.4255
SAM35	YHR083W	chrVIII	272913	+	UCUAG	coding_region			43.1193
SAM35	YHR083W	chrVIII	273631	+	UGUAG	three_prime_UTR			63.6612
SAM35	YHR083W	chrVIII	273638	+	UGUAA	three_prime_UTR			64.5941
SAN1	YDR143C	chrIV	743380	-	UGUAG	coding_region			40.3509
SAP1	YER047C	chrV	243895	-	UUUAG	coding_region			63.6364
SAS10	YDL153C	chrIV	181170	-	UGUAG	three_prime_UTR			68.5279
SAY1	YGR263C	chrVII	1018511	-	UGUAG	coding_region			41.958
SBP1	YHL034C	chrVIII	33272	-	UGUAG	coding_region			44.2647
SCD6	YPR129W	chrXVI	793168	+	UGUAA	coding_region			70.1398
SCJ1	YMR214W	chrXIII	696335	+	UGUAG	coding_region			41.0526
SCP160	YJL080C	chrX	288751	-	UGUAG	coding_region	46.9697	40.3226	62
SCS2	YER120W	chrV	401097	+	UGUAG	five_prime_UTR			56.8966
SCS2	YER120W	chrV	401997	+	UGUAG	three_prime_UTR			59.322
SCS22	YBL091C-A	chrII	46917	-	UGUAA	coding_region			47.0422
SCW4	YGR279C	chrVII	1048487	-	UGUAA	three_prime_UTR			60
SDH2	YLL041C	chrXII	52899	-	UCUAG	three_prime_UTR			43.6275
SEA4	YBL104C	chrII	18186	-	UGUAA	coding_region			50
SEC17	YBL050W	chrII	125971	+	UUUAA	coding_region			60.9819
SEC22	YLR268W	chrXII	680908	+	UCUAG	three_prime_UTR			64.1509
SEC39	YLR440C	chrXII	1017096	-	UGUAG	coding_region			41.25
SEC6	YIL068C	chrIX	233207	-	UGUAG	coding_region			60.2649
SEC65	YML105C	chrXIII	58020	-	UGUAA	coding_region			44.6281
SER1	YOR184W	chrXV	680337	+	UGUAG	coding_region			66.9789
SFA1	YDL168W	chrIV	160938	+	UGUAA	three_prime_UTR			54.4426
SFC1	YJR095W	chrX	610671	+	UGUAA	coding_region			41.8367
SFK1	YKL051W	chrXI	342680	+	UGUAG	three_prime_UTR			44.9275
SFM1	YOR021C	chrXV	372717	-	UUUAG	three_prime_UTR			54.7455
SGF29	YCL010C	chrIII	102300	-	UGUAG	three_prime_UTR			45.0572
SGT2	YOR007C	chrXV	338900	-	UGUAG	three_prime_UTR			56.4139
SHM2	YLR058C	chrXII	259465	-	UGUAA	five_prime_UTR	67.6768	62.8866	72.6027
SIP1	YDR422C	chrIV	1316290	-	UUUAG	coding_region			47.2973
SIP1	YDR422C	chrIV	1315128	-	UGUAA	three_prime_UTR			61.7978
SIP1	YDR422C	chrIV	1316983	-	UGUAG	coding_region			56.8182
SIT4	YDL047W	chrIV	370378	+	UGUAG	coding_region			40.9195
SIW14	YNL032W	chrXIV	574690	+	UGUAG	coding_region			62.9482
SKG6	YHR149C	chrVIII	394672	-	UGUAA	coding_region			47.3988
SKG6	YHR149C	chrVIII	394450	-	UGUAG	three_prime_UTR			59.447
SLX8	YER116C	chrV	395042	-	UGUAG	three_prime_UTR			43.9206
SLX9	YGR081C	chrVII	643111	-	UGUAA	three_prime_UTR			59.324
SMB1	YER029C	chrV	212573	-	UGUAG	three_prime_UTR			65.7353
SMB1	YER029C	chrV	212578	-	UGUAG	three_prime_UTR			41.4122
SMD1	YGR074W	chrVII	636366	+	UGUAG	three_prime_UTR			41.522
SMD3	YLR147C	chrXII	434119	-	UGUAG	three_prime_UTR			62.5912
SMI1	YGR229C	chrVII	950736	-	UGUAG	coding_region	57.7044	54.2393	57.9173
SMU2	YIL161W	chrIX	39737	+	UGUAG	coding_region			47.9042
SNA2	YDR525W-A	chrIV	1490993	+	UGUAA	three_prime_UTR			54.2857
SNC1	YAL030W	chrI	87795	+	UGUAG	three_prime_UTR			53.2935
SOG2	YOR353C	chrXV	999759	-	UGUAG	coding_region			44.3548
SOK1	YDR006C	chrIV	459551	-	UGUAG	coding_region			50.7246
SPC72	YAL047C	chrI	56043	-	UGUAA	coding_region			65.3333
SPC98	YNL126W	chrXIV	389834	+	UGUAA	three_prime_UTR			59.7222
SPE3	YPR069C	chrXVI	685406	-	UGUAG	coding_region	45.2524	43.7402	58.7594
SPE4	YLR146C	chrXII	433391	-	UGUAG	coding_region			51.0511
SPG5	YMR191W	chrXIII	646717	+	UCUAG	coding_region			41.1335
SPR6	YER115C	chrV	395042	-	UGUAG	five_prime_UTR			43.9206
SPS4	YOR313C	chrXV	903355	-	UGUAA	five_prime_UTR			40.1869
SPT6	YGR116W	chrVII	724774	+	UGUAG	three_prime_UTR			43.4004
SRP1	YNL189W	chrXIV	284901	+	UGUAA	coding_region			43.7204
SRP68	YPL243W	chrXVI	88463	+	UGUAA	five_prime_UTR			44.8696
SSA1	YAL005C	chrI	141552	-	UGUAG	five_prime_UTR			53.3333
SSD1	YDR293C	chrIV	1046294	-	UGUAA	coding_region			49.2754
SSO2	YMR183C	chrXIII	626871	-	UGUAA	three_prime_UTR			48.1212
SSP1	YHR184W	chrVIII	474308	+	UGUAA	coding_region			45.5729
SSU1	YPL092W	chrXVI	375212	+	UGUAG	three_prime_UTR			47.9695
STE12	YHR084W	chrVIII	274649	+	UGUAG	coding_region			44.2308
STE3	YKL178C	chrXI	114657	-	UGUAG	five_prime_UTR			68.6747
STS1	YIR011C	chrIX	377213	-	UGUAA	three_prime_UTR			65.4592
SUB2	YDL084W	chrIV	306010	+	UGUAG	coding_region			54.0093
SVL3	YPL032C	chrXVI	489968	-	UGUAA	coding_region			40.5063
SVP26	YHR181W	chrVIII	467937	+	UGUAG	three_prime_UTR			40.7229
SWD1	YAR003W	chrI	156631	+	UGUAG	three_prime_UTR			47.7032
SWD3	YBR175W	chrII	583042	+	UGUAG	coding_region			51.7073
SWI3	YJL176C	chrX	93761	-	UGUAG	coding_region	43.2432	41.3043	80.4878
SWP82	YFL049W	chrVI	38693	+	UGUAG	three_prime_UTR			43.3824
TAD1	YGL243W	chrVII	44221	+	UGUAG	coding_region			48.0818
TAD2	YJL035C	chrX	380276	-	UUUAA	coding_region			41.7544
TAF12	YDR145W	chrIV	746901	+	UGUAG	coding_region			44.697
TAF9	YMR236W	chrXIII	743637	+	UGUAG	three_prime_UTR			45.4545
TAH1	YCR060W	chrIII	224694	+	UGUAG	coding_region			55.4133
TAN1	YGL232W	chrVII	62734	+	UGUAG	coding_region			67.8873
TAT1	YBR069C	chrII	375953	-	UGUAG	three_prime_UTR			41.8919
TAT1	YBR069C	chrII	376251	-	UGUAA	three_prime_UTR			51.7647
TCB3	YML072C	chrXIII	126921	-	UGUAG	coding_region			40.708
TCB3	YML072C	chrXIII	126164	-	UUUAG	coding_region			44.9275
TCB3	YML072C	chrXIII	128741	-	UGUAA	coding_region			40.8163
TCO89	YPL180W	chrXVI	206050	+	UGUAA	coding_region			44.2623
TDA5	YLR426W	chrXII	988020	+	UGUAG	coding_region			63.3803
TDA5	YLR426W	chrXII	987935	+	UGUAA	coding_region			53.8462
TDH3	YGR192C	chrVII	884957	-	UGUAG	five_prime_UTR			53.6232
TEM1	YML064C	chrXIII	145001	-	UGUAG	three_prime_UTR			48.4559
TEN1	YLR010C	chrXII	167242	-	UGUAA	three_prime_UTR			50.566
TEN1	YLR010C	chrXII	167232	-	UGUAA	three_prime_UTR			50.1684
TFB5	YDR079C-A	chrIV	603501	-	UCUAG	three_prime_UTR			50
TFG1	YGR186W	chrVII	868906	+	UGUAG	coding_region			61.5385
TGL3	YMR313C	chrXIII	900496	-	UGUAG	coding_region			55.615
TGL3	YMR313C	chrXIII	900202	-	UGUAA	coding_region			55.6291
THI20	YOL055C	chrXV	225797	-	UGUAA	coding_region	45.3925	41.7476	72.1739
THI21	YPL258C	chrXVI	55825	-	UGUAA	five_prime_UTR	41.6667		60.3774
THI6	YPL214C	chrXVI	148852	-	UGUAA	coding_region			41.8644
THO1	YER063W	chrV	282484	+	UGUAG	three_prime_UTR			80.7747
THS1	YIL078W	chrIX	214716	+	UGUAG	three_prime_UTR			48.4725
TIF11	YMR260C	chrXIII	789860	-	UGUAA	five_prime_UTR			60.8696
TIM23	YNR017W	chrXIV	663551	+	UGUAG	coding_region			41.704
TIM54	YJL054W	chrX	335481	+	UGUAG	coding_region			71.5013
TIM8	YJR135W-A	chrX	677387	+	UCUAG	three_prime_UTR			51.2855
TLG2	YOL018C	chrXV	290732	-	UGUAG	three_prime_UTR			41.0658
TMA10	YLR327C	chrXII	783492	-	UGUAA	five_prime_UTR			51.25
TMA22	YJR014W	chrX	462442	+	UGUAA	three_prime_UTR			55.6962
TMS1	YDR105C	chrIV	665494	-	UGUAG	coding_region			48.6804
TOA2	YKL058W	chrXI	330479	+	UGUAA	coding_region			63.1547
TOK1	YJL093C	chrX	256511	-	UGUAG	coding_region	46.789		43.0769
TOS4	YLR183C	chrXII	520438	-	UGUAG	three_prime_UTR			47.6117
TPT1	YOL102C	chrXV	126085	-	UGUAG	coding_region			55.3015
TRE1	YPL176C	chrXVI	215931	-	UGUAG	three_prime_UTR			42.5287
TRI1	YMR233W	chrXIII	739980	+	UGUAG	three_prime_UTR			46.4824
TRM112	YNR046W	chrXIV	708262	+	UGUAG	three_prime_UTR			45.3226
TRM112	YNR046W	chrXIV	708123	+	UGUAG	coding_region			40.9623
TRM112	YNR046W	chrXIV	708298	+	UGUAG	three_prime_UTR			41.8435
TRM2	YKR056W	chrXI	551220	+	UGUAA	coding_region			45.2736
TRM5	YHR070W	chrVIII	236596	+	UGUAA	three_prime_UTR			55.6757
TRM9	YML014W	chrXIII	244140	+	UGUAA	three_prime_UTR			55.7471
TRP1	YDR007W	chrIV	462467	+	UGUAA	coding_region			44.1137
TRR1	YDR353W	chrIV	1182517	+	UGUAG	five_prime_UTR			51.5152
TRX2	YGR209C	chrVII	913459	-	UGUAA	five_prime_UTR			42.9022
TRX3	YCR083W	chrIII	259984	+	UGUAG	three_prime_UTR			52.0122
TSL1	YML100W	chrXIII	73448	+	UGUAG	coding_region			40.1869
TSR2	YLR435W	chrXII	1006859	+	UGUAG	coding_region			56.8231
TUB1	YML085C	chrXIII	98533	-	UGUAG	coding_region			72.982
TUB1	YML085C	chrXIII	99424	-	UGUAA	five_prime_UTR			41.4199
TUB2	YFL037W	chrVI	57624	+	UGUAG	coding_region			41.7699
TUB4	YLR212C	chrXII	565056	-	UGUAG	coding_region			40.1961
TVP15	YDR100W	chrIV	654675	+	UGUAU	five_prime_UTR			57.9208
TVS1	YCR061W	chrIII	227025	+	UGUAG	coding_region	48.4848		45.8333
TYS1	YGR185C	chrVII	866244	-	UGUAG	three_prime_UTR			51.1177
UAF30	YOR295W	chrXV	870024	+	UGUAA	three_prime_UTR			54.7899
UBA1	YKL210W	chrXI	40184	+	UGUAG	coding_region	48.9362	40.6897	61.9048
UBA4	YHR111W	chrVIII	334231	+	UGUAG	coding_region			54.8
UBC5	YDR059C	chrIV	569206	-	UGUAG	three_prime_UTR			56.9182
UBC7	YMR022W	chrXIII	318661	+	UGUAA	five_prime_UTR			62.3512
UBX2	YML013W	chrXIII	244140	+	UGUAA	five_prime_UTR			55.7471
UBX7	YBR273C	chrII	749145	-	UGUAG	coding_region	42.4051	47.541	48.7805
UFD4	YKL010C	chrXI	421536	-	UGUAA	coding_region			59.8639
UFO1	YML088W	chrXIII	92449	+	UGUAG	coding_region	56	50.4274	58.427
UGP1	YKL035W	chrXI	371510	+	UUUAG	three_prime_UTR			47.31
UIP3	YAR027W	chrI	184619	+	UGUAG	three_prime_UTR			45.9651
UME1	YPL139C	chrXVI	289612	-	UGUAA	three_prime_UTR			57.047
URA3	YEL021W	chrV	116085	+	UGUGG	five_prime_UTR			41.358
URA5	YML106W	chrXIII	57635	+	UGUAG	three_prime_UTR			55.914
URE2	YNL229C	chrXIV	219429	-	UGUAG	coding_region			56.7183
UTP23	YOR004W	chrXV	334457	+	UGUAG	three_prime_UTR			59.9678
UTP25	YIL091C	chrIX	192639	-	UGUAA	coding_region			62.8931
UTR1	YJR049C	chrX	526954	-	UGUAA	coding_region			52.7523
VAC17	YCL063W	chrIII	17675	+	UUUAG	coding_region			45.9016
VAN1	YML115C	chrXIII	40422	-	UGUAG	coding_region			48.184
VHC1	YBR235W	chrII	690007	+	UUUAG	coding_region			44.3114
VMA13	YPR036W	chrXVI	645212	+	UCUAG	coding_region			55.0404
VMA16	YHR026W	chrVIII	161046	+	UGUAG	coding_region			55.8874
VMA21	YGR105W	chrVII	698606	+	UGUAG	coding_region			42.9196
VMA8	YEL051W	chrV	58336	+	UGUAG	five_prime_UTR			53.3898
VPS20	YMR077C	chrXIII	421472	-	UGUAG	three_prime_UTR			41.8502
VPS4	YPR173C	chrXVI	885965	-	UGUAG	three_prime_UTR			49.0196
VPS4	YPR173C	chrXVI	885726	-	UGUAG	three_prime_UTR			49.6664
VPS60	YDR486C	chrIV	1427259	-	UGUAG	three_prime_UTR			50
VPS63	YLR261C	chrXII	668103	-	UGUAG	three_prime_UTR			50.4777
VPS64	YDR200C	chrIV	855717	-	UGUAG	coding_region			47.3684
VPS64	YDR200C	chrIV	855309	-	UGUAG	coding_region			63.4731
VPS72	YDR485C	chrIV	1427259	-	UGUAG	five_prime_UTR			50
WHI3	YNL197C	chrXIV	266936	-	UGUAA	three_prime_UTR			49.8168
WIP1	YDR374W-A	chrIV	1225145	+	UGUAG	three_prime_UTR			50.6454
WRS1	YOL097C	chrXV	136472	-	UGUAG	three_prime_UTR			56.1205
XDJ1	YLR090W	chrXII	321333	+	UGUAA	coding_region			49.4624
XDJ1	YLR090W	chrXII	320692	+	UGUAG	five_prime_UTR			40.5405
XRN1	YGL173C	chrVII	176206	-	UGUAG	coding_region			49.1429
XYL2	YLR070C	chrXII	274517	-	UGUAG	coding_region			40.7407
YAP1802	YGR241C	chrVII	974758	-	UGUAA	three_prime_UTR			53.6585
YAP7	YOL028C	chrXV	270169	-	UGUAG	three_prime_UTR			60.9467
YBL036C	YBL036C	chrII	150804	-	UGUAA	coding_region			71.7892
YBL044W	YBL044W	chrII	136186	+	UGUAG	coding_region	64	57.1429	80.5556
YBR012C	YBR012C	chrII	259111	-	UGUAU	three_prime_UTR			44.335
YBR121C-A	YBR121C-A	chrII	483360	-	UGUAG	five_prime_UTR	47.0769	43.4884	61.7788
YBR206W	YBR206W	chrII	634922	+	UGUAG	coding_region			63.7741
YBR226C	YBR226C	chrII	673525	-	UGUAG	coding_region			48.4716
YBR285W	YBR285W	chrII	774320	+	UGUAG	coding_region			46.438
YCF1	YDR135C	chrIV	725432	-	UGUAA	coding_region			44.2623
YCL012C	YCL012C	chrIII	101429	-	UGUAG	coding_region			55.1515
YCL049C	YCL049C	chrIII	40074	-	UGUAG	coding_region			54.6012
YCL049C	YCL049C	chrIII	39637	-	UGUAA	three_prime_UTR			53.8462
YCP4	YCR004C	chrIII	119505	-	UGUAG	three_prime_UTR			57.6633
YCR016W	YCR016W	chrIII	144010	+	UGUAA	coding_region			55.5985
YCR023C	YCR023C	chrIII	158348	-	UGUAA	three_prime_UTR			62.1951
YCR087C-A	YCR087C-A	chrIII	263971	-	UGUAG	three_prime_UTR			53.2333
YCR087C-A	YCR087C-A	chrIII	263990	-	UGUAG	three_prime_UTR			78.6228
YDJ1	YNL064C	chrXIV	507291	-	UGUAG	five_prime_UTR			48.7179
YDL129W	YDL129W	chrIV	232262	+	UGUAG	three_prime_UTR			43.3962
YDR109C	YDR109C	chrIV	674784	-	UGUAG	coding_region			50
YDR433W	YDR433W	chrIV	1330226	+	UUUAG	three_prime_UTR			70.9524
YDR433W	YDR433W	chrIV	1330412	+	UGUAA	three_prime_UTR			60.8696
YDR444W	YDR444W	chrIV	1350279	+	GUUCG	five_prime_UTR		50	48.6486
YER152C	YER152C	chrV	472659	-	UGUAG	coding_region			74.0196
YER186C	YER186C	chrV	562078	-	UGUAG	coding_region			49.1453
YET2	YMR040W	chrXIII	350179	+	UGUAG	five_prime_UTR			43.2432
YFH1	YDL120W	chrIV	245918	+	UGUAG	five_prime_UTR	49.8429	45.7338	47.7612
YFH1	YDL120W	chrIV	246281	+	UGUAA	coding_region			44.5619
YFL041W-A	YFL041W-A	chrVI	48484	+	UGUAG	five_prime_UTR			52.8736
YFR018C	YFR018C	chrVI	183162	-	UGUAG	coding_region			53.6723
YFR018C	YFR018C	chrVI	183696	-	UGUAG	coding_region	44.0329		56.0811
YFR052C-A	YFR052C-A	chrVI	254103	-	UCUAG	five_prime_UTR			42.115
YGL072C	YGL072C	chrVII	371005	-	UUUAG	coding_region	43.1871		64.4068
YGL114W	YGL114W	chrVII	294180	+	GUUCU	coding_region		48.5294	50
YGL185C	YGL185C	chrVII	153174	-	UGUAG	coding_region			64.8485
YGL204C	YGL204C	chrVII	111304	-	UGUAG	three_prime_UTR			57.9151
YGR107W	YGR107W	chrVII	703308	+	UGUAG	three_prime_UTR			53.3333
YGR130C	YGR130C	chrVII	751995	-	UGUAG	coding_region			52.5641
YGR201C	YGR201C	chrVII	902514	-	UAUAG	three_prime_UTR			44.8485
YGR210C	YGR210C	chrVII	913459	-	UGUAA	three_prime_UTR			42.7673
YGR240C-A	YGR240C-A	chrVII	974758	-	UGUAA	coding_region			53.6585
YHC1	YLR298C	chrXII	724688	-	UGUAG	three_prime_UTR			43.0141
YHC1	YLR298C	chrXII	724830	-	UGUAG	coding_region			41.1146
YHL008C	YHL008C	chrVIII	92736	-	UGUAG	coding_region			40.2439
YHL017W	YHL017W	chrVIII	71789	+	UGUAA	coding_region			41.8478
YIM1	YMR152W	chrXIII	563695	+	UGUAG	coding_region			51.4911
YIR042C	YIR042C	chrIX	435210	-	UGUAG	three_prime_UTR			40.7895
YJL077W-A	YJL077W-A	chrX	294948	+	UGUAG	three_prime_UTR			72.3899
YJR124C	YJR124C	chrX	652877	-	UGUAG	three_prime_UTR			65.1961
YKL145W-A	YKL145W-A	chrXI	174733	+	UGUAG	five_prime_UTR			47.7502
YKR005C	YKR005C	chrXI	448528	-	UGUAG	coding_region		42.1053	66.6667
YKR075W-A	YKR075W-A	chrXI	580795	+	UGUAG	three_prime_UTR			76.1905
YKR075W-A	YKR075W-A	chrXI	580539	+	UGUAA	three_prime_UTR			53.3333
YLH47	YPR125W	chrXVI	788898	+	UGUAG	coding_region			57.0064
YLR225C	YLR225C	chrXII	587966	-	UGUAA	coding_region			49.9531
YLR280C	YLR280C	chrXII	704437	-	UGUAA	three_prime_UTR	45.2174		59.4595
YLR280C	YLR280C	chrXII	704793	-	UGUAA	coding_region			53.1915
YLR286W-A	YLR286W-A	chrXII	709014	+	UGUAG	three_prime_UTR			44.1176
YLR287C	YLR287C	chrXII	710901	-	UGUAG	three_prime_UTR			51.8519
YLR361C-A	YLR361C-A	chrXII	849230	-	UUUAG	three_prime_UTR			45.6722
YMC1	YPR058W	chrXVI	674541	+	UGUAG	coding_region			55.2301
YML119W	YML119W	chrXIII	31767	+	UGUAG	three_prime_UTR			66.129
YML131W	YML131W	chrXIII	10841	+	UGUAG	coding_region			55.2061
YMR027W	YMR027W	chrXIII	326187	+	UGUAG	coding_region			69.2154
YMR027W	YMR027W	chrXIII	327241	+	UGUAG	coding_region			48.3796
YMR090W	YMR090W	chrXIII	449959	+	UGUAG	three_prime_UTR			57.155
YMR099C	YMR099C	chrXIII	464217	-	UGUAA	coding_region			71.1146
YMR103C	YMR103C	chrXIII	473529	-	UGUAG	five_prime_UTR			74.2857
YMR114C	YMR114C	chrXIII	496602	-	UGUAA	coding_region			43.2099
YMR209C	YMR209C	chrXIII	686217	-	UGUAG	coding_region		40.8377	53.5135
YMR230W-A	YMR230W-A	chrXIII	733414	+	UGUAA	coding_region			46
YNL040W	YNL040W	chrXIV	554858	+	UGUAG	three_prime_UTR			69.9519
YNL043C	YNL043C	chrXIV	545667	-	UUUAG	coding_region			57.5
YNL058C	YNL058C	chrXIV	515693	-	UGUAA	three_prime_UTR			48.4127
YNL058C	YNL058C	chrXIV	516604	-	UGUAG	coding_region			64.8649
YNL108C	YNL108C	chrXIV	418896	-	UGUAA	three_prime_UTR			45.1247
YNL115C	YNL115C	chrXIV	410021	-	UGUAA	three_prime_UTR			55.8304
YNL140C	YNL140C	chrXIV	360862	-	UGUAA	three_prime_UTR			44.7761
YNL165W	YNL165W	chrXIV	325222	+	UGUAA	three_prime_UTR			75.8621
YOL013W-A	YOL013W-A	chrXV	301180	+	GUUCA	coding_region	96.2536	96.1175	96.9849
YOL013W-A	YOL013W-A	chrXV	301109	+	UCUAG	coding_region	91.7647	92	78.0822
YOL029C	YOL029C	chrXV	270169	-	UGUAG	coding_region			60.9467
YOL106W	YOL106W	chrXV	112967	+	UGUAG	five_prime_UTR			54.4248
YOL107W	YOL107W	chrXV	112697	+	UGUAA	coding_region			68.5039
YOL107W	YOL107W	chrXV	112967	+	UGUAG	coding_region			54.4248
YOR015W	YOR015W	chrXV	359745	+	UGUAA	five_prime_UTR			57.1429
YOR238W	YOR238W	chrXV	784558	+	UGUAA	coding_region			45.0331
YOR381W-A	YOR381W-A	chrXV	1059364	+	UGUAA	three_prime_UTR			42.1365
YPF1	YKL100C	chrXI	253806	-	UGUAA	coding_region			59.4298
YPK2	YMR104C	chrXIII	473529	-	UGUAG	coding_region			74.2857
YPL034W	YPL034W	chrXVI	487276	+	UGUAG	three_prime_UTR			54.4343
YPL245W	YPL245W	chrXVI	86070	+	UGUAG	coding_region			46.3855
YPL245W	YPL245W	chrXVI	86512	+	UGUAG	coding_region			44.3366
YPQ2	YDR352W	chrIV	1182517	+	UGUAG	coding_region			51.5152
YPR063C	YPR063C	chrXVI	677887	-	UCUAG	coding_region			57.0587
YPR150W	YPR150W	chrXVI	831486	+	UGUAG	coding_region	41.4634		48
YPS6	YIR039C	chrIX	430871	-	UGUAG	coding_region			48.7805
YPS7	YDR349C	chrIV	1172256	-	UGUAG	three_prime_UTR			41.1765
YPT31	YER031C	chrV	214488	-	UGUAG	coding_region			47.4043
YSR3	YKR053C	chrXI	535649	-	UGUAG	five_prime_UTR			46.8354
YSR3	YKR053C	chrXI	536027	-	UGUAU	five_prime_UTR			44.186
ZPR1	YGR211W	chrVII	916341	+	UGUAG	coding_region			47.9452
ZWF1	YNL241C	chrXIV	197486	-	UGUAA	coding_region	41.989	45.1282	49.3976
CPR8	YNR028W	chrXIV	676218	+	UUUAG	coding_region	42.8571	44.6377
LYS4	YDR234W	chrIV	931316	+	UGUAG	coding_region	50	51.4706
MKC7	YDR144C	chrIV	746192	-	UGUAA	five_prime_UTR	46.7742
MRPL36	YBR122C	chrII	484337	-	UGUAG	coding_region	64.3891	64.1264
NGK1	YLR446W	chrXII	1025284	+	UGUAG	coding_region	43.8596	50
OSH3	YHR073W	chrVIII	242721	+	UGUAG	coding_region	40.2985	47.1264
RPL27A	YHR010W	chrVIII	126967	+	UGUAG	intron	50.3912
RPL34A	YER056C-A	chrV	270303	-	UGUAA	five_prime_UTR	44.4444
RPN13	YLR421C	chrXII	965295	-	UUUAG	coding_region	50.9448	52.2646
YHR073W-A	YHR073W-A	chrVIII	242721	+	UGUAG	five_prime_UTR	40.2985	47.1264
COF1	YLL050C	chrXII	40224	-	UGUAG	intron		45.9016
GDH3	YAL062W	chrI	32596	+	GUUCU	coding_region		45.7143
RSF1	YMR030W	chrXIII	330725	+	UGUAA	five_prime_UTR		42.6606

## Sheet: SI_3a_NES_control_or_NLS
NES_Y	overlap_rows_control	control_Y	ratio_control_overlap_Y	overlap_rows_NLS	NLS_Y	ratio_NLS_overlap_Y
839	60	70	0.857143	73	83	0.879518

## Sheet: SI_4_NES_controlHS_overlap
Annotation	Systermatic.name	chr	position	strand	kmer	type	NES_Y	control_heatshock_Y
AAP1	YHR047C	chrVIII	198674	-	UGUAA	three_prime_UTR	61.5894
AAT1	YKL106W	chrXI	238581	+	UGUAG	coding_region	52.1542	48.5981
ABF1	YKL112W	chrXI	228593	+	UGUAA	coding_region	42.1569
ABF1	YKL112W	chrXI	227330	+	UGUAG	coding_region	48.6486	68.3333
ABP140	YOR239W	chrXV	786864	+	UGUAA	three_prime_UTR	42.2935
ABZ2	YMR289W	chrXIII	850130	+	UGUAA	three_prime_UTR	64.2857
ACC1	YNR016C	chrXIV	655976	-	UGUAG	coding_region	44.8529	50
ACS2	YLR153C	chrXII	446434	-	UGUAG	coding_region	47.5756	60.9671
ADD66	YKL206C	chrXI	49186	-	UGUAG	coding_region	51.5487	46.6905
ADD66	YKL206C	chrXI	49022	-	UGUAG	coding_region	40.8377
ADE1	YAR015W	chrI	170066	+	UCUAG	coding_region	43.75
ADE16	YLR028C	chrXII	200345	-	UGUAG	coding_region	43.7736	61.25
ADE4	YMR300C	chrXIII	866945	-	UGUAA	coding_region	43.3673
ADE6	YGR061C	chrVII	611863	-	UGUAG	three_prime_UTR	60.5381	45.4545
ADE6	YGR061C	chrVII	612898	-	UGUAA	coding_region	43.1818
ADH3	YMR083W	chrXIII	435083	+	UGUAG	coding_region	53.1269	59.9222
ADH6	YMR318C	chrXIII	911866	-	UGUAG	coding_region	60.3077	46.8293
ADP1	YCR011C	chrIII	134021	-	UUUAG	coding_region	68.0162	68.0641
ADY4	YLR227C	chrXII	591901	-	UGUAG	coding_region	43.2749	44.806
AGP1	YCL025C	chrIII	77987	-	UGUAG	five_prime_UTR	57.4257	50.2463
AGP1	YCL025C	chrIII	77969	-	UGUAA	five_prime_UTR	40.5172	46.0568
AGX1	YFL030W	chrVI	77843	+	UGUAG	coding_region	42.7885
AIM21	YIR003W	chrIX	361156	+	UGUAA	coding_region	48.1481
AIM23	YJL131C	chrX	164206	-	UGUAA	three_prime_UTR	50.2326
AIM23	YJL131C	chrX	164831	-	UGUAG	coding_region	45.1613	57.3171
AIM24	YJR080C	chrX	580364	-	UGUAG	three_prime_UTR	43.4397
AIM25	YJR100C	chrX	616598	-	UGUAG	coding_region	47.2678	46.875
AIM34	YMR003W	chrXIII	273734	+	UGUAA	three_prime_UTR	44.4251
AIM6	YDL237W	chrIV	32026	+	UGUAG	three_prime_UTR	57.3529	63.4783
AIM7	YDR063W	chrIV	579154	+	UGUAG	three_prime_UTR	65.2845	59.6997
AIM9	YER080W	chrV	320003	+	UGUAG	coding_region	44.5055
AIR1	YIL079C	chrIX	211778	-	UGUAA	coding_region	49.5868
ALA1	YOR335C	chrXV	947035	-	UGUAG	coding_region	43.6594
ALD6	YPL061W	chrXVI	434088	+	UGUAA	coding_region	43.0206
ALE1	YOR175C	chrXV	659691	-	UGUAA	three_prime_UTR	41.3495
ALF1	YNL148C	chrXIV	349836	-	UGUAG	three_prime_UTR	63.8298	49.5495
ALG11	YNL048W	chrXIV	539009	+	UGUAA	coding_region	50
ALG11	YNL048W	chrXIV	539407	+	UGUAG	coding_region	41.2879
ALG14	YBR070C	chrII	379360	-	UGUAG	coding_region	54.1076
ALT2	YDR111C	chrIV	678167	-	UGUAA	three_prime_UTR	53.6082
AMD1	YML035C	chrXIII	206657	-	UGUAG	coding_region	47.9452	43.9462
APA1	YCL050C	chrIII	38274	-	UGUAA	coding_region	72.8674
APA1	YCL050C	chrIII	38512	-	UGUAA	coding_region	43.5762
APC11	YDL008W	chrIV	433661	+	UGUAA	coding_region	45.6464
APE1	YKL103C	chrXI	246762	-	UGUAG	coding_region	50.5576	68.9614
APE1	YKL103C	chrXI	247477	-	UGUAG	coding_region	57.3263	70.0831
APE2	YKL157W	chrXI	157952	+	UGUAG	coding_region	57.3805	63.8776
APE2	YKL157W	chrXI	155151	+	UGUAA	coding_region	50	41.0256
APE3	YBR286W	chrII	775562	+	UGUAG	coding_region	62.536	71.8615
APM2	YHL019C	chrVIII	68314	-	UGUAA	coding_region	43.75
APN1	YKL114C	chrXI	223311	-	UGUAG	three_prime_UTR	72.973
APS2	YJR058C	chrX	545369	-	UGUAG	five_prime_UTR	44.6779	42.9187
ARA1	YBR149W	chrII	541087	+	UGUAA	three_prime_UTR	65.9134
ARG56	YER069W	chrV	297874	+	UGUAG	coding_region	54.8611	73.2673
ARG8	YOL140W	chrXV	59121	+	UGUAA	coding_region	43.3333
ARI1	YGL157W	chrVII	209572	+	UCUAG	coding_region	49.5772	47.5816
ARL1	YBR164C	chrII	567987	-	UGUAG	coding_region	45.6438	55.3539
ARL3	YPL051W	chrXVI	460661	+	UGUAA	three_prime_UTR	43.2432
ARL3	YPL051W	chrXVI	460315	+	UGUAA	coding_region	44.8649
ARO1	YDR127W	chrIV	708686	+	UUUAA	coding_region	44.5255	71.1111
ARO1	YDR127W	chrIV	707791	+	UGUAG	coding_region	54.7619
ARO9	YHR137W	chrVIII	377299	+	UGUAG	three_prime_UTR	41.2234
ARX1	YDR101C	chrIV	655927	-	UGUAA	coding_region	58.1137
ASI2	YNL159C	chrXIV	338055	-	UGUAG	three_prime_UTR	42.4561	46.6238
ATF2	YGR177C	chrVII	849624	-	UGUAA	coding_region	50.3497
ATF2	YGR177C	chrVII	849982	-	UGUAA	coding_region	40.3974
ATG26	YLR189C	chrXII	530855	-	UGUAG	coding_region	49.0706	54.3554
ATG33	YLR356W	chrXII	840912	+	UCUAG	coding_region	68.8654	48.8584
ATG33	YLR356W	chrXII	840998	+	UGUAG	three_prime_UTR	58.4091	66.7939
ATM1	YMR301C	chrXIII	867994	-	UGUAG	coding_region	47.1429
AUR1	YKL004W	chrXI	436899	+	UGUAG	three_prime_UTR	64.4531
AVT1	YJR001W	chrX	438707	+	UGUAG	three_prime_UTR	56.3218	65.3465
AVT4	YNL101W	chrXIV	437298	+	UGUAG	three_prime_UTR	40.6593
AVT5	YBL089W	chrII	49818	+	UGUAG	coding_region	56.9697	63.9423
AVT5	YBL089W	chrII	50247	+	UGUAA	coding_region	51.3131	44.0042
AVT7	YIL088C	chrIX	198142	-	UGUAG	coding_region	53.7274	50.7075
AVT7	YIL088C	chrIX	197962	-	UGUAA	coding_region	45.3333
AYR1	YIL124W	chrIX	126946	+	UGUAG	coding_region	80.6358	85.2197
BDH1	YAL060W	chrI	35807	+	UGUAG	coding_region	44.8454
BDH1	YAL060W	chrI	36342	+	UGUAG	three_prime_UTR	59.0129
BET2	YPR176C	chrXVI	891597	-	UGUAG	coding_region	55.9607	70.9922
BIG1	YHR101C	chrVIII	314980	-	UGUAG	coding_region	65.625	43.8596
BMH1	YER177W	chrV	545512	+	UGUAG	five_prime_UTR	63.3333	59.2955
BMH2	YDR099W	chrIV	654675	+	UGUAU	three_prime_UTR	57.9208	41.3793
BNA6	YFR047C	chrVI	244402	-	UGUAG	coding_region	71.2185	58.4641
BNS1	YGR230W	chrVII	952297	+	UGUAG	coding_region	41.5789
BOL3	YAL046C	chrI	57221	-	UGUAA	coding_region	56.4613	50.993
BPL1	YDL141W	chrIV	203196	+	UGUAG	coding_region	47.5
BRL1	YHR036W	chrVIII	180736	+	UGUAG	coding_region	43.8202
BRX1	YOL077C	chrXV	186179	-	UGUAG	coding_region	49.632
BUB3	YOR026W	chrXV	380827	+	UGUAG	three_prime_UTR	56.3333	59.1146
CAD1	YDR423C	chrIV	1318415	-	UGUAA	coding_region	59.5238	52.6012
CAF120	YNL278W	chrXIV	116470	+	UGUAA	three_prime_UTR	48.3871	45.283
CAN1	YEL063C	chrV	32907	-	UGUAG	coding_region	45.2381	43.8596
CAR1	YPL111W	chrXVI	340943	+	UGUAG	coding_region	65.9193	75.6944
CAT5	YOR125C	chrXV	559559	-	UGUAG	coding_region	40.5099
CAX4	YGR036C	chrVII	559492	-	UGUAA	five_prime_UTR	75.9275	79.2227
CBK1	YNL161W	chrXIV	335144	+	UGUAG	three_prime_UTR	61.4943	70.5128
CBP6	YBR120C	chrII	480778	-	UGUAG	coding_region	44.4987	41.8325
CCE1	YKL011C	chrXI	421536	-	UGUAA	five_prime_UTR	59.8639	69.2308
CCP1	YKR066C	chrXI	566669	-	UCUAG	coding_region	46.7742	72.104
CCT3	YJL014W	chrX	409241	+	UGUAA	three_prime_UTR	53.3569
CCT3	YJL014W	chrX	408576	+	UGUAG	coding_region	64.7312	46.5409
CCT4	YDL143W	chrIV	200844	+	UGUAA	coding_region	59.8071	41.2186
CCT5	YJR064W	chrX	557548	+	UGUAG	coding_region	41.3757
CCT7	YJL111W	chrX	208688	+	UGUAG	coding_region	40.6051
CDC20	YGL116W	chrVII	291034	+	UGUAA	coding_region	45.5814	65.3846
CDC23	YHR166C	chrVIII	437363	-	UGUAG	coding_region	59.0792	62.5824
CDC3	YLR314C	chrXII	763839	-	UGUAG	coding_region	51.1569	47.7631
CDC42	YLR229C	chrXII	604214	-	UGUAG	coding_region	44.9846
CDC48	YDL126C	chrIV	238375	-	UGUAG	coding_region	47.0297	52.0661
CDC60	YPL160W	chrXVI	250408	+	UGUAA	three_prime_UTR	64.598
CDC8	YJR057W	chrX	544738	+	UCUAG	three_prime_UTR	45.1396
CEG1	YGL130W	chrVII	267499	+	UGUAG	coding_region	48.996	56.0976
CFD1	YIL003W	chrIX	349402	+	UGUAA	coding_region	46.0829	45.4545
CFF1	YML079W	chrXIII	111007	+	UUUAA	three_prime_UTR	50.0228
CHS7	YHR142W	chrVIII	384439	+	UGUAA	coding_region	40.0894
CHZ1	YER030W	chrV	213837	+	UGUAG	coding_region	51.8855	52.7473
CIA1	YDR267C	chrIV	1002703	-	UGUAG	coding_region	66.6667	49.0909
CIA2	YHR122W	chrVIII	354373	+	UGUAA	three_prime_UTR	47.0588
CIA2	YHR122W	chrVIII	354289	+	UGUAG	coding_region	46.6472
CIK1	YMR198W	chrXIII	662530	+	UGUAA	three_prime_UTR	61.1588	62.4113
CIN10	YDR387C	chrIV	1248527	-	UGUAG	coding_region	47.619	55
CIN4	YMR138W	chrXIII	545658	+	UGUAG	coding_region	69.5652	50.8772
CIN8	YEL061C	chrV	36629	-	UGUAA	coding_region	63.5922	42.6966
CKA2	YOR061W	chrXV	442636	+	UGUAG	three_prime_UTR	41.4873
CKA2	YOR061W	chrXV	442702	+	UGUAG	three_prime_UTR	72.2846
CKA2	YOR061W	chrXV	442123	+	UGUAG	coding_region	40.1914	41.8848
CLN1	YMR199W	chrXIII	662530	+	UGUAA	five_prime_UTR	61.1588	62.4113
CLN2	YPL256C	chrXVI	64780	-	UGUAG	three_prime_UTR	50.5155
CMK2	YOL016C	chrXV	296080	-	UGUAG	coding_region	51.1765
CMR3	YPR013C	chrXVI	585298	-	GUUCA	coding_region	46.7742	57.1429
CNE1	YAL058W	chrI	38959	+	UGUAG	coding_region	45.9686
COQ5	YML110C	chrXIII	50209	-	UGUAA	coding_region	44.479	52.4698
COS1	YNL336W	chrXIV	8364	+	UGUAG	coding_region	56.625	75.8621
COS6	YGR295C	chrVII	1082695	-	UGUAG	coding_region	42.8716
COS8	YHL048W	chrVIII	7581	+	UGUAG	three_prime_UTR	75.6318	53.4422
COS9	YKL219W	chrXI	15706	+	UGUAG	coding_region	43.75
COX13	YGL191W	chrVII	144749	+	UCUAG	five_prime_UTR	49.172
COX20	YDR231C	chrIV	926506	-	UGUAG	coding_region	42.8234	54.6903
CPD1	YGR247W	chrVII	985258	+	UGUAG	coding_region	67.3913	73.2919
CPR3	YML078W	chrXIII	111007	+	UUUAA	coding_region	50.0228
CQD2	YLR253W	chrXII	643246	+	UGUAG	coding_region	40.0778	44.4444
CRG1	YHR209W	chrVIII	519756	+	UGUAG	coding_region	62.8895	56.044
CRG1	YHR209W	chrVIII	520297	+	UGUAG	coding_region	45.0331
CRN1	YLR429W	chrXII	992804	+	UGUAA	three_prime_UTR	42.2833
CRN1	YLR429W	chrXII	992647	+	UGUAG	coding_region	50.5319	57.6
CRZ1	YNL027W	chrXIV	581675	+	UGUAA	three_prime_UTR	44.2424
CSE1	YGL238W	chrVII	52442	+	UGUAG	three_prime_UTR	47.1545
CSS3	YOL159C	chrXV	17275	-	UGUAG	three_prime_UTR	50.5859	57.6786
CTO1	YCR015C	chrIII	141219	-	UGUAG	coding_region	44.2708	58.3333
CTO1	YCR015C	chrIII	141881	-	UGUAA	coding_region	68.3258	66.0377
CUE5	YOR042W	chrXV	409831	+	UGUAG	three_prime_UTR	43.0769	41.1043
CWC25	YNL245C	chrXIV	185855	-	UCUAG	three_prime_UTR	43.5484
CWH41	YGL027C	chrVII	444312	-	UGUAG	coding_region	43.6464	44.7761
CYB2	YML054C	chrXIII	166134	-	UGUAG	coding_region	50.5051	57.3712
CYR1	YJL005W	chrX	431071	+	UGUAA	coding_region	41.2371
DAL3	YIR032C	chrIX	415327	-	UGUAG	coding_region	44.2308
DBP2	YNL112W	chrXIV	415530	+	UGUAG	intron	47.8495
DBP5	YOR046C	chrXV	415146	-	UGUAU	coding_region	40.2339
DBP8	YHR169W	chrVIII	442833	+	UGUAG	coding_region	46.6899
DCG1	YIR030C	chrIX	412006	-	UGUAA	three_prime_UTR	53.2164
DCP2	YNL118C	chrXIV	403796	-	UGUAG	coding_region	77.6	77.3585
DED81	YHR019C	chrVIII	143524	-	UGUAG	coding_region	47.8927	50
DFP2	YAR029W	chrI	186150	+	UGUAA	five_prime_UTR	61.9048	45.3988
DFP2	YAR029W	chrI	185749	+	UUUAG	five_prime_UTR	42.037
DIB1	YPR082C	chrXVI	704337	-	UGUAG	coding_region	49.0216
DIB1	YPR082C	chrXVI	704209	-	UGUAG	three_prime_UTR	76.4563	43.1627
DIS3	YOL021C	chrXV	283517	-	UGUAA	coding_region	41.8182	42.5197
DIS3	YOL021C	chrXV	283807	-	UGUAG	coding_region	61.7021	46.4286
DLD2	YDL178W	chrIV	140645	+	UGUAG	coding_region	51.5152	47.2131
DOG2	YHR043C	chrVIII	192756	-	UGUAA	three_prime_UTR	48.9433
DOM34	YNL001W	chrXIV	627857	+	UGUAA	coding_region	48.2759
DON1	YDR273W	chrIV	1009832	+	UGUAG	five_prime_UTR	44.8718
DOT5	YIL010W	chrIX	335474	+	UGUAA	coding_region	63.706	56.044
DOT5	YIL010W	chrIX	335607	+	UGUAG	three_prime_UTR	58.8028	47.1154
DOT6	YER088C	chrV	334220	-	UUUAA	coding_region	42.8571
DPB3	YBR278W	chrII	760682	+	UGUAG	coding_region	56.25	63.8814
DPB4	YDR121W	chrIV	693859	+	UGUAG	coding_region	63.9535	65.5172
DPH5	YLR172C	chrXII	501237	-	UGUAG	three_prime_UTR	53.5893	59.4973
DRS1	YLL008W	chrXII	133527	+	UGUAG	coding_region	69.4561	47.2222
DSD1	YGL196W	chrVII	131222	+	UGUAA	three_prime_UTR	56.6327
DSD1	YGL196W	chrVII	130871	+	UGUAA	coding_region	65.5263	67.8571
DTD1	YDL219W	chrIV	65279	+	UGUAG	coding_region	53.0797	75.7315
DUS1	YML080W	chrXIII	109581	+	UGUAG	coding_region	44.5833
DUS4	YLR405W	chrXII	930471	+	UGUAA	coding_region	41.9314
DYN1	YKR054C	chrXI	535649	-	UGUAG	coding_region	46.8354
DYN1	YKR054C	chrXI	536027	-	UGUAU	coding_region	44.186	41.6667
EAF7	YNL136W	chrXIV	371713	+	UGUAG	three_prime_UTR	45.8781	48.7633
ECM22	YLR228C	chrXII	600021	-	UGUAA	coding_region	48.5294
ECM31	YBR176W	chrII	584564	+	UGUAG	coding_region	64.0152	61.2903
ECM31	YBR176W	chrII	583042	+	UGUAG	five_prime_UTR	51.7073	49.5902
ECM38	YLR299W	chrXII	728075	+	UGUAA	three_prime_UTR	41.2587	41.3919
ECM38	YLR299W	chrXII	727492	+	UAUAG	coding_region	48.3333	43.4783
ECM4	YKR076W	chrXI	582483	+	UGUAG	coding_region	46.2614
EFM4	YIL064W	chrIX	242689	+	UGUAG	coding_region	50.8148
EFM4	YIL064W	chrIX	242694	+	UGUAG	coding_region	71.6649
EFM4	YIL064W	chrIX	242505	+	UGUAG	coding_region	48.9304
EFM5	YGR001C	chrVII	497701	-	UGUAA	coding_region	42.355	57.0652
EFT2	YDR385W	chrIV	1245846	+	UGUAG	three_prime_UTR	58.2551	53.0006
EGT2	YNL327W	chrXIV	26218	+	UGUAA	coding_region	62.9964	71.1538
ELP2	YGR200C	chrVII	899953	-	UGUAG	coding_region	43.1373	40.3846
END3	YNL084C	chrXIV	470020	-	UGUAA	three_prime_UTR	45.0789
ENT3	YJR125C	chrX	655956	-	UUUAG	coding_region	49.5575
EPL1	YFL024C	chrVI	87631	-	UGUAA	three_prime_UTR	50
ERG24	YNL280C	chrXIV	109543	-	UUUAG	coding_region	41.8269
ERG27	YLR100W	chrXII	341994	+	UGUAG	coding_region	53.5912	50.1956
ERG28	YER044C	chrV	237561	-	UGUAA	three_prime_UTR	46.3604
ERG7	YHR072W	chrVIII	241369	+	UGUAG	three_prime_UTR	43.9589
ERG7	YHR072W	chrVIII	241181	+	UGUAG	coding_region	60.5678	60.9091
ERJ5	YFR041C	chrVI	237752	-	UGUAA	coding_region	49.726
ERP6	YGL002W	chrVII	495275	+	UGUAG	three_prime_UTR	64.0052	43.0657
ERP6	YGL002W	chrVII	494843	+	UCUAG	coding_region	48.9028	56.9948
ESL2	YKR096W	chrXI	629494	+	UUUAG	coding_region	40.7407	42.4242
ETR1	YBR026C	chrII	293148	-	UGUAA	coding_region	54.4732	54.5603
ETR1	YBR026C	chrII	292810	-	UAUAG	three_prime_UTR	52.4422	51.0453
FAS1	YKL182W	chrXI	105616	+	UGUAG	coding_region	42.2717	61.9632
FAS1	YKL182W	chrXI	103996	+	UGUAG	coding_region	54
FCY21	YER060W	chrV	275192	+	UGUAA	coding_region	43.1193
FDC1	YDR539W	chrIV	1513530	+	UGUAA	coding_region	57.6419	52.4476
FET3	YMR058W	chrXIII	388792	+	UGUAA	five_prime_UTR	42.2003	50
FIT2	YOR382W	chrXV	1059601	+	UGUAA	coding_region	42.0378
FIT2	YOR382W	chrXV	1059364	+	UGUAA	five_prime_UTR	42.1365
FLC3	YGL139W	chrVII	246636	+	UUUAG	coding_region	66.9355
FMP25	YLR077W	chrXII	284761	+	UGUAG	coding_region	44.5946	42.8571
FMP45	YDL222C	chrIV	60590	-	UGUAA	three_prime_UTR	55.0336
FMP52	YER004W	chrV	160116	+	UCUAG	coding_region	45.8472
FOB1	YDR110W	chrIV	677810	+	UGUAG	three_prime_UTR	45.7627
FOL2	YGR267C	chrVII	1025967	-	UGUAG	five_prime_UTR	52.2989	44.6565
FRD1	YEL047C	chrV	65911	-	UGUAG	coding_region	41.7683
FRE6	YLL051C	chrXII	37496	-	UGUAA	coding_region	54.2773
FRS1	YLR060W	chrXII	262769	+	UGUAA	three_prime_UTR	57.8648	47.6114
FRS2	YFL022C	chrVI	93483	-	UCUAG	three_prime_UTR	42.6606
FRT1	YOR324C	chrXV	923476	-	UGUAG	coding_region	44.5
FSF1	YOR271C	chrXV	830969	-	UGUAG	three_prime_UTR	50.8621
FUI1	YBL042C	chrII	138499	-	UGUAU	coding_region	51.9097
FUM1	YPL262W	chrXVI	47356	+	UGUAG	coding_region	56.2189	44.1718
FUN14	YAL008W	chrI	137401	+	UGUAG	coding_region	66.3326	57.3884
FYV6	YNL133C	chrXIV	374610	-	UGUAG	coding_region	41.6084	54.2654
GAD1	YMR250W	chrXIII	771483	+	UGUAG	coding_region	70.3297
GAL11	YOL051W	chrXV	237827	+	UGUAG	coding_region	46.9231	43.4783
GAL83	YER027C	chrV	209262	-	UGUAA	coding_region	68.6992	69.0678
GBP2	YCL011C	chrIII	102300	-	UGUAG	coding_region	45.0572
GCD1	YOR260W	chrXV	815468	+	UGUAA	coding_region	68.4755	40.458
GCD10	YNL062C	chrXIV	508624	-	UGUAG	three_prime_UTR	56.5657	76.9231
GCN1	YGL195W	chrVII	139188	+	UGUAG	coding_region	60.2871	72.6496
GCR2	YNL199C	chrXIV	264875	-	UGUAG	three_prime_UTR	43.5644
GCS1	YDL226C	chrIV	51041	-	UGUAA	three_prime_UTR	58.8993
GCV3	YAL044C	chrI	57900	-	UGUAG	three_prime_UTR	55.4562	61.2737
GDA1	YEL042W	chrV	74862	+	UGUAG	coding_region	76.0563
GDE1	YPL110C	chrXVI	341135	-	UGUAG	coding_region	41.6	56.8182
GDI1	YER136W	chrV	439704	+	UGUAG	coding_region	41.5385
GEF1	YJR040W	chrX	510119	+	UAUAG	three_prime_UTR	50.4673
GEF1	YJR040W	chrX	510099	+	UGUAA	three_prime_UTR	61.7978
GET1	YGL020C	chrVII	457891	-	UCUAG	five_prime_UTR	48.7836	48.1061
GET3	YDL100C	chrIV	282322	-	UGUAA	coding_region	53.9467
GGA2	YHR108W	chrVIII	330129	+	UGUAG	three_prime_UTR	44.9304
GIR2	YDR152W	chrIV	766454	+	UGUAG	coding_region	74.8315	57.7138
GLE1	YDL207W	chrIV	88507	+	UGUAG	coding_region	57.5
GLN4	YOR168W	chrXV	651801	+	UGUAA	three_prime_UTR	58.2659
GLO2	YDR272W	chrIV	1009832	+	UGUAG	coding_region	44.8718
GOR1	YNL274C	chrXIV	121251	-	UGUAG	coding_region	74.2054
GPB2	YAL056W	chrI	41941	+	UUUAG	three_prime_UTR	61.8799
GPI11	YDR302W	chrIV	1068065	+	UCUAG	coding_region	51.2021
GPI12	YMR281W	chrXIII	832281	+	UGUAG	five_prime_UTR	50.9434	45.7143
GPT2	YKR067W	chrXI	569707	+	UCUAG	coding_region	51.0791
GPX2	YBR244W	chrII	708109	+	UGUAG	three_prime_UTR	43.8378	44.0518
GRS1	YBR121C	chrII	483360	-	UGUAG	coding_region	61.7788	65.7143
GRS2	YPR081C	chrXVI	704209	-	UGUAG	five_prime_UTR	76.4563	43.1627
GRS2	YPR081C	chrXVI	704337	-	UGUAG	five_prime_UTR	49.0216
GRX6	YDL010W	chrIV	433112	+	UGUAG	three_prime_UTR	62.3345
GSF2	YML048W	chrXIII	178950	+	UCUAG	coding_region	55.9929
GSY2	YLR258W	chrXII	661272	+	UGUAG	coding_region	55.0459	75.3086
GTA1	YEL043W	chrV	73384	+	UGUAG	three_prime_UTR	42.1875
GTR2	YGR163W	chrVII	827559	+	UUUAG	coding_region	43.7811	41.0714
GTT1	YIR038C	chrIX	424058	-	UCUAG	coding_region	50.2564
GTT1	YIR038C	chrIX	424185	-	UGUAG	coding_region	44.6328	46.7033
GTT3	YEL017W	chrV	124529	+	UGUAA	coding_region	52.5
GUT1	YHL032C	chrVIII	36351	-	UGUAA	three_prime_UTR	57.7586	50.4348
GVP36	YIL041W	chrIX	277579	+	UCUAG	three_prime_UTR	53.6452
GWT1	YJL091C	chrX	261055	-	UGUAG	three_prime_UTR	57.931
HAP3	YBL021C	chrII	181522	-	UGUAA	three_prime_UTR	60.0522
HAT1	YPL001W	chrXVI	554846	+	UGUAG	coding_region	51.3353
HBN1	YCL026C-B	chrIII	73706	-	UGUAA	coding_region	57.6401	66.0498
HBS1	YKR084C	chrXI	598064	-	UGUAG	coding_region	55.4974	49.4118
HDA1	YNL021W	chrXIV	594341	+	UGUAG	coding_region	53.2164	41.8848
HEL2	YDR266C	chrIV	1000081	-	UGUAA	three_prime_UTR	50.8876
HEM14	YER014W	chrV	184065	+	UGUAG	coding_region	53.3898	56.6667
HEM14	YER014W	chrV	183717	+	UGUAA	coding_region	50.3356
HEM14	YER014W	chrV	182649	+	UGUAG	coding_region	55.5556	55.5556
HEM3	YDL205C	chrIV	93768	-	UGUAG	five_prime_UTR	48.8095
HFD1	YMR110C	chrXIII	490701	-	UGUAG	coding_region	49.8734	49.0887
HHO1	YPL127C	chrXVI	308666	-	UGUAA	three_prime_UTR	41.9501
HIS2	YFR025C	chrVI	203678	-	UGUAG	three_prime_UTR	48.2877	48.0519
HIS6	YIL020C	chrIX	314059	-	UGUAG	coding_region	52.0468	42.3077
HNT2	YDR305C	chrIV	1073038	-	UGUAG	coding_region	47.4522	68.6567
HOG1	YLR113W	chrXII	372857	+	UGUAG	coding_region	43.1464
HPA3	YEL066W	chrV	27222	+	UGUAG	three_prime_UTR	45.0549	40.8451
HRT1	YOL133W	chrXV	70569	+	UGUAG	coding_region	50	71.1279
HRT3	YLR097C	chrXII	336664	-	UGUAG	coding_region	50.1866
HSP78	YDR258C	chrIV	972142	-	UCUAG	coding_region	56.1069
HSU1	YLL058W	chrXII	24620	+	UGUAA	coding_region	51.6949	49.5495
HTD2	YHR067W	chrVIII	232019	+	UGUAA	three_prime_UTR	52.2659	40.4167
HUA1	YGR268C	chrVII	1025967	-	UGUAG	three_prime_UTR	52.2989	44.6565
HUA2	YOR284W	chrXV	849314	+	UGUAG	three_prime_UTR	55.1724	62.6667
HUT1	YPL244C	chrXVI	87897	-	UGUAA	coding_region	47.3804
HXK1	YFR053C	chrVI	254103	-	UCUAG	coding_region	42.115
IBD2	YNL164C	chrXIV	325719	-	UGUAG	coding_region	60.5178
ICP55	YER078C	chrV	316809	-	UGUAA	coding_region	43.6754
IDH1	YNL037C	chrXIV	557922	-	UGUAA	coding_region	43.9691
IDP2	YLR174W	chrXII	505645	+	UGUAG	coding_region	45.9016	45.3333
IES6	YEL044W	chrV	70351	+	UGUAG	three_prime_UTR	52.6316
IGD1	YFR017C	chrVI	183696	-	UGUAG	five_prime_UTR	56.0811	74.4681
IGD1	YFR017C	chrVI	183162	-	UGUAG	five_prime_UTR	53.6723	45.9459
ILS1	YBL076C	chrII	80980	-	UGUAA	three_prime_UTR	55.812
ILV1	YER086W	chrV	328673	+	UUUAG	coding_region	47.7574
IMD2	YHR216W	chrVIII	555838	+	UGUAG	coding_region	45.9854
IME4	YGL192W	chrVII	144749	+	UCUAG	three_prime_UTR	49.172
IMH1	YLR309C	chrXII	747450	-	UGUAA	three_prime_UTR	43.3333	64.7215
IMP4	YNL075W	chrXIV	486101	+	UUUAG	coding_region	49.4015
INM1	YHR046C	chrVIII	197549	-	UGUAG	coding_region	58.1545
INP54	YOL065C	chrXV	205593	-	UUUAG	coding_region	53.7037
IRC21	YMR073C	chrXIII	412119	-	UCUAG	three_prime_UTR	43.5252
IST2	YBR086C	chrII	421434	-	UGUAA	coding_region	50.1976
ITT1	YML068W	chrXIII	138764	+	UGUAA	coding_region	55.4264	54.3011
JJJ1	YNL227C	chrXIV	220609	-	UGUAG	three_prime_UTR	60.1449
KAP104	YBR017C	chrII	271182	-	UGUAG	coding_region	50	56.8182
KAP104	YBR017C	chrII	272124	-	UGUAG	coding_region	56.2814	47.8261
KRE33	YNL132W	chrXIV	376859	+	UGUAA	coding_region	41.9355
KTD1	YAR028W	chrI	185749	+	UUUAG	three_prime_UTR	42.037
KTR4	YBR199W	chrII	620189	+	UGUAA	coding_region	56.7077
LAG2	YOL025W	chrXV	275811	+	UGUAA	coding_region	44.7619
LAM6	YLR072W	chrXII	280957	+	UGUAA	three_prime_UTR	62.3762	50.7246
LAP2	YNL045W	chrXIV	543042	+	UGUAA	coding_region	44.8276	51.6129
LAP2	YNL045W	chrXIV	544836	+	UGUAG	coding_region	43.4783	56.3131
LAS1	YKR063C	chrXI	560757	-	UGUAG	three_prime_UTR	45.1613
LAS17	YOR181W	chrXV	677883	+	UGUAA	three_prime_UTR	41.1765
LCB2	YDR062W	chrIV	577409	+	UGUAA	coding_region	50.8475	42.5121
LCB3	YJL134W	chrX	159459	+	UGUAA	three_prime_UTR	53.2223
LCB3	YJL134W	chrX	159454	+	UGUAG	three_prime_UTR	59.375	41.8919
LCL2	YLR104W	chrXII	346581	+	UGUAG	five_prime_UTR	43.7473	52.543
LDB7	YBL006C	chrII	216580	-	UGUAA	three_prime_UTR	45.7953	40.4711
LEU4	YNL104C	chrXIV	426402	-	UGUAG	coding_region	45.9087	47.7249
LEU9	YOR108W	chrXV	523916	+	UGUAG	coding_region	40.146
LIF1	YGL090W	chrVII	344779	+	UUUAG	three_prime_UTR	42.2222
LOA1	YPR139C	chrXVI	813537	-	UGUAA	coding_region	49.5838	53.617
LOT6	YLR011W	chrXII	169498	+	UGUAA	coding_region	41.1628	43.1818
LPD1	YFL018C	chrVI	102433	-	UGUAG	coding_region	50.1211	50
LPD1	YFL018C	chrVI	102964	-	UGUAG	coding_region	48.3689	64.1916
LPD1	YFL018C	chrVI	101605	-	UAUAG	three_prime_UTR	44.8916
LRE1	YCL051W	chrIII	36523	+	UGUAG	coding_region	51.6854	57.5
LRE1	YCL051W	chrIII	37700	+	UGUAG	three_prime_UTR	75	48.3871
LRE1	YCL051W	chrIII	37681	+	UGUAG	three_prime_UTR	56
LRO1	YNR008W	chrXIV	642379	+	UGUAA	coding_region	49.0196	53.2468
LSB3	YFR024C-A	chrVI	202708	-	UUUAG	coding_region	52.7778
LSG1	YGL099W	chrVII	315845	+	UGUAA	coding_region	53.3835
LSP1	YPL004C	chrXVI	551538	-	UCUAG	coding_region	41.9355	62.8019
LYS5	YGL154C	chrVII	215242	-	UGUAA	three_prime_UTR	45.4545
MAK32	YCR019W	chrIII	153408	+	UGUAA	coding_region	52.2581	45.098
MAM3	YOL060C	chrXV	213863	-	UCUAA	three_prime_UTR	51.4925
MAP2	YBL091C	chrII	47311	-	UGUAG	three_prime_UTR	50.8361	69.2125
MBP1	YDL056W	chrIV	354747	+	UGUAG	coding_region	45.8647	45.5446
MCA1	YOR197W	chrXV	718428	+	UGUAG	three_prime_UTR	69.0758	52.7961
MCA1	YOR197W	chrXV	717378	+	UGUAA	coding_region	47.9079
MCM21	YDR318W	chrIV	1105024	+	UGUAG	three_prime_UTR	59.4796
MCX1	YBR227C	chrII	673525	-	UGUAG	three_prime_UTR	48.4716
MDG1	YNL173C	chrXIV	308850	-	UGUAG	three_prime_UTR	49.2958	60.5096
MDL1	YLR188W	chrXII	530516	+	UGUAA	three_prime_UTR	43.6047
MDM1	YML104C	chrXIII	58894	-	UGUAA	three_prime_UTR	71.6981	53.125
MDM1	YML104C	chrXIII	59069	-	UGUAG	coding_region	54.955	52.7778
MDM1	YML104C	chrXIII	58948	-	UGUAA	coding_region	42.5676
MDR1	YGR100W	chrVII	691747	+	UUUAG	coding_region	50
MEC3	YLR288C	chrXII	714620	-	UGUAA	coding_region	46.0526	41.5323
MEF1	YLR069C	chrXII	272891	-	UGUAG	coding_region	49.3976	40.3509
MES1	YGR264C	chrVII	1019600	-	UGUAA	coding_region	49.3294	41.2863
MET13	YGL125W	chrVII	272424	+	UGUAG	five_prime_UTR	49.0566	66.6667
MET8	YBR213W	chrII	651237	+	UGUAG	three_prime_UTR	43.2099
MF(ALPHA)1	YPL187W	chrXVI	194167	+	UGUAG	three_prime_UTR	73.6088	72.2222
MGR3	YMR115W	chrXIII	497939	+	UUUAA	coding_region	43.6893
MGT1	YDL200C	chrIV	100503	-	UGUAG	coding_region	44.1426
MIC60	YKR016W	chrXI	470973	+	UGUAG	coding_region	60.8833	52.1898
MID1	YNL291C	chrXIV	84827	-	UGUAG	coding_region	51.8519
MIL1	YFL034W	chrVI	67887	+	UGUAG	coding_region	42.8571
MIN7	YBR201C-A	chrII	624292	-	UGUAG	three_prime_UTR	57.289
MIS1	YBR084W	chrII	411340	+	UGUAG	coding_region	40.3974
MIX23	YBL107C	chrII	9839	-	UGUAG	three_prime_UTR	40.8482
MNN11	YJL183W	chrX	85344	+	UGUAA	three_prime_UTR	46.1889
MNN2	YBR015C	chrII	268020	-	UGUAG	coding_region	54.2453	47.5962
MNT2	YGL257C	chrVII	12872	-	UGUAG	coding_region	49.9586	50.7117
MPD2	YOL088C	chrXV	153773	-	UGUAG	three_prime_UTR	42.4572	42.7152
MPH1	YIR002C	chrIX	357533	-	UGUAA	coding_region	52.7108
MRP51	YPL118W	chrXVI	327166	+	UGUAG	coding_region	45.8647
MRPL22	YNL177C	chrXIV	303972	-	UGUAA	coding_region	56.1111
MRPS12	YNR036C	chrXIV	694629	-	UGUAA	coding_region	78.5933	75.4558
MRPS8	YMR158W	chrXIII	572750	+	UGUAA	three_prime_UTR	45.6105
MRS6	YOR370C	chrXV	1029202	-	UGUAG	coding_region	48.7685
MRS6	YOR370C	chrXV	1029499	-	UGUAG	coding_region	50.1887
MRX18	YBR056W	chrII	348981	+	UGUAG	coding_region	40.5769
MRX4	YPL168W	chrXVI	232349	+	UGUAG	coding_region	50
MRX8	YDR336W	chrIV	1144872	+	UGUAG	five_prime_UTR	66.9643	60.8466
MSC7	YHR039C	chrVIII	186004	-	UGUAG	coding_region	47.1471	59.6154
MSN5	YDR335W	chrIV	1144872	+	UGUAG	three_prime_UTR	66.9643	60.8466
MSS116	YDR194C	chrIV	846694	-	UUUAG	coding_region	51.1822
MSS116	YDR194C	chrIV	845843	-	UGUAA	three_prime_UTR	47.5894
MSS18	YPR134W	chrXVI	798901	+	UGUAA	three_prime_UTR	46.6258
MTC2	YKL098W	chrXI	257841	+	UGUAA	coding_region	44.6602
MTD1	YKR080W	chrXI	590753	+	UGUAG	coding_region	55.2846
MTQ2	YDR140W	chrIV	734982	+	UGUAG	three_prime_UTR	45
MTR4	YJL050W	chrX	345536	+	UGUAG	coding_region	47.557	50
MXR1	YER042W	chrV	235489	+	UGUAG	coding_region	48.0392	58.663
NBA1	YOL070C	chrXV	197085	-	UAUAG	three_prime_UTR	51.2605	45.0549
NEL1	YHR035W	chrVIII	180736	+	UGUAG	three_prime_UTR	43.8202
NFG1	YLR042C	chrXII	230033	-	UGUAG	coding_region	44.9024
NHX1	YDR456W	chrIV	1367630	+	UGUAG	coding_region	69.8347	72.7848
NMT1	YLR195C	chrXII	542361	-	UGUAG	coding_region	62.9172	61.3014
NMT1	YLR195C	chrXII	543059	-	UGUAG	coding_region	49.3049	64.0777
NMT1	YLR195C	chrXII	542808	-	UGUAG	coding_region	70.396	76.7606
NNR1	YNL200C	chrXIV	264463	-	UGUAA	five_prime_UTR	43.2749	47.1186
NOB1	YOR056C	chrXV	430797	-	UGUAG	coding_region	57.9134
NOB1	YOR056C	chrXV	430225	-	UGUAG	three_prime_UTR	56.9087
NOP13	YNL175C	chrXIV	307504	-	UGUAG	coding_region	40.7684
NOP4	YPL043W	chrXVI	470162	+	UGUAG	coding_region	61.6279
NOP53	YPL146C	chrXVI	276633	-	UGUAG	coding_region	41.7614
NPL6	YMR091C	chrXIII	450385	-	UGUAG	coding_region	51.1568	48.5437
NPP2	YEL016C	chrV	124893	-	UGUAG	coding_region	70.0389	44.2105
NRE1	YIR035C	chrIX	421173	-	UUUAG	coding_region	53.435
NRM1	YNR009W	chrXIV	642379	+	UGUAA	five_prime_UTR	49.0196	53.2468
NRT1	YOR071C	chrXV	461449	-	UGUAG	five_prime_UTR	69.5652	61.488
NSE5	YML023C	chrXIII	227007	-	UGUAA	coding_region	54.4262	55.2239
NSG1	YHR133C	chrVIII	370855	-	UCUAG	coding_region	52.302
NUG1	YER006W	chrV	164314	+	UGUAA	three_prime_UTR	42.5121
NUP116	YMR047C	chrXIII	363305	-	UGUAA	three_prime_UTR	53.4091
NUP2	YLR335W	chrXII	799423	+	UGUAG	coding_region	44.2786	58.2609
NUP49	YGL172W	chrVII	182179	+	UGUAA	three_prime_UTR	43.0993
NUP85	YJR042W	chrX	514644	+	UGUAG	coding_region	57.8378
NUP85	YJR042W	chrX	515898	+	UGUAG	coding_region	41.1184	41.6
NUS1	YDL193W	chrIV	115971	+	UUUAG	three_prime_UTR	46.6523
ODC2	YOR222W	chrXV	759169	+	UGUAG	coding_region	71.1033	48.5597
OMA1	YKR087C	chrXI	603787	-	UGUAG	coding_region	49.7423	54.5752
ORC5	YNL261W	chrXIV	155803	+	UGUAG	coding_region	41.25
OST5	YGL226C-A	chrVII	72751	-	UCUAG	coding_region	73.1316	63.5193
OST6	YML019W	chrXIII	234337	+	UGUAA	coding_region	61.8541
OTU1	YFL044C	chrVI	45469	-	UGUAG	coding_region	43.3962	79.7753
PAF1	YBR279W	chrII	762338	+	UGUAG	coding_region	56.7114	51.1628
PAI3	YMR174C	chrXIII	610095	-	UGUAG	three_prime_UTR	49.6536	58.6683
PAN3	YKL025C	chrXI	391045	-	UGUAA	coding_region	44.3787
PAT1	YCR077C	chrIII	250226	-	UGUAA	three_prime_UTR	63.5922	40.1361
PBP4	YDL053C	chrIV	362231	-	UGUAG	coding_region	68.2011	67.8409
PBR1	YNL181W	chrXIV	299582	+	UGUAG	three_prime_UTR	71.1268	50.7353
PDC2	YDR081C	chrIV	607968	-	UCUAG	coding_region	41.4474
PDI1	YCL043C	chrIII	49581	-	UGUAG	coding_region	64.4936
PDR16	YNL231C	chrXIV	215989	-	UGUAA	coding_region	48.5751	41.014
PDX1	YGR193C	chrVII	884957	-	UGUAG	coding_region	53.6232	61.9718
PDX3	YBR035C	chrII	306243	-	UGUAG	three_prime_UTR	64.4703
PER33	YLR064W	chrXII	266275	+	UGUAG	coding_region	46.1885
PEX19	YDL065C	chrIV	336921	-	UGUAG	coding_region	54.1045	51.2195
PEX22	YAL055W	chrI	42685	+	UGUAG	coding_region	70.537	71.1329
PEX35	YGR168C	chrVII	833716	-	UGUAA	coding_region	48.3871
PGA2	YNL149C	chrXIV	349836	-	UGUAG	five_prime_UTR	63.8298	49.5495
PGM1	YKL127W	chrXI	205317	+	UGUAG	three_prime_UTR	43.3962	41.3127
PGM1	YKL127W	chrXI	205330	+	UGUAG	three_prime_UTR	54.2857
PHB1	YGR132C	chrVII	757288	-	UGUAA	five_prime_UTR	46.4286
PHB2	YGR231C	chrVII	952792	-	UGUAG	coding_region	64.2817	59.1535
PHB2	YGR231C	chrVII	953299	-	UGUAG	coding_region	43.6965	54
PIF1	YML061C	chrXIII	151473	-	UGUAG	coding_region	47.1698	50
PKH1	YDR490C	chrIV	1431910	-	UGUAA	three_prime_UTR	53.2258
PLB2	YMR006C	chrXIII	278690	-	UGUAA	coding_region	41.1504	41.8605
PMC1	YGL006W	chrVII	489498	+	UGUAA	three_prime_UTR	41.0646
PML1	YLR016C	chrXII	176950	-	UGUAA	coding_region	47.8271
PMP3	YDR276C	chrIV	1013135	-	UGUAG	three_prime_UTR	50	51.5695
PMR1	YGL167C	chrVII	187511	-	UGUAG	three_prime_UTR	51.9943	47.7516
PMT1	YDL095W	chrIV	288276	+	UGUAG	coding_region	44.4444	63.253
PMT2	YAL023C	chrI	106542	-	UCUAG	coding_region	55.5556	45.8333
POC4	YPL144W	chrXVI	280961	+	UGUAA	three_prime_UTR	41.0959
POL3	YDL102W	chrIV	279907	+	UGUAA	coding_region	58.9041
POP5	YAL033W	chrI	83134	+	UGUAG	coding_region	67.3352	58.3313
POP7	YBR167C	chrII	571376	-	UGUAG	three_prime_UTR	75.2768	50
PPM2	YOL141W	chrXV	59121	+	UGUAA	three_prime_UTR	43.3333
PRD1	YCL057W	chrIII	24808	+	UGUAA	coding_region	48.6486
PRO2	YOR323C	chrXV	921824	-	UGUAA	coding_region	54.3046	43.1095
PRS1	YKL181W	chrXI	107168	+	UGUAA	five_prime_UTR	49.76
PRS1	YKL181W	chrXI	107327	+	UGUAA	coding_region	44.8417
PRY2	YKR013W	chrXI	465066	+	UCUAG	three_prime_UTR	62.6667	61.4583
PSD1	YNL169C	chrXIV	316155	-	UGUAA	three_prime_UTR	46.1844
PSE1	YMR308C	chrXIII	889127	-	UGUAG	coding_region	57.9151	43.75
PSF2	YJL072C	chrX	304668	-	UGUAA	three_prime_UTR	45.5446
PTC1	YDL006W	chrIV	440534	+	UUUAG	coding_region	55.5838	64.966
PTC5	YOR090C	chrXV	492195	-	UGUAG	coding_region	46.1165
PTM1	YKL039W	chrXI	362612	+	UGUAA	five_prime_UTR	45.3216	58.5821
PTP1	YDL230W	chrIV	43151	+	UGUAG	coding_region	44.0252	68.2432
PUP1	YOR157C	chrXV	631654	-	UGUAG	coding_region	55.8678	60.0682
PUP3	YER094C	chrV	348790	-	UGUAG	coding_region	52.4416
PUT2	YHR037W	chrVIII	183760	+	UGUAA	three_prime_UTR	42.268
PUT7	YLR283W	chrXII	705012	+	UGUAG	five_prime_UTR	41.9355
PWP1	YLR196W	chrXII	545780	+	UGUAA	three_prime_UTR	40.3442
QDR2	YIL121W	chrIX	132554	+	UGUAG	coding_region	48.3516	68.4211
RAD10	YML095C	chrXIII	81292	-	UGUAG	three_prime_UTR	41.6667
RAD23	YEL037C	chrV	81401	-	UGUAG	three_prime_UTR	50
RAD52	YML032C	chrXIII	213713	-	UGUAG	coding_region	46.4912	40.8451
RAM1	YDL090C	chrIV	296223	-	UGUAG	coding_region	43.1373
RBG2	YGR173W	chrVII	845152	+	UGUAA	three_prime_UTR	51.1905	53.3835
RCK2	YLR248W	chrXII	633927	+	UUUAA	five_prime_UTR	46.8354
RCL1	YOL010W	chrXV	308309	+	UCUCA	coding_region	45.0644
RCL1	YOL010W	chrXV	308128	+	UGUAA	coding_region	43.2339	62.5926
RCM1	YNL022C	chrXIV	591983	-	UGUAG	coding_region	43.9093
RDI1	YDL135C	chrIV	218484	-	UGUAG	three_prime_UTR	75.8264	56.9468
RET2	YFR051C	chrVI	251516	-	UCUAG	coding_region	45.5882
REX4	YOL080C	chrXV	180438	-	UGUAG	three_prime_UTR	41.6149
RFA3	YJL173C	chrX	96073	-	UGUAG	three_prime_UTR	59.0263	54.2857
RFC1	YOR217W	chrXV	750250	+	UGUAA	coding_region	43.4959
RFC1	YOR217W	chrXV	749470	+	UGUAA	coding_region	46.6667	45.614
RGC1	YPR115W	chrXVI	758196	+	UGUAA	three_prime_UTR	61.435	45.3202
RGL1	YPL066W	chrXVI	427533	+	UCUAG	coding_region	43.1579
RIB1	YBL033C	chrII	158646	-	UGUAG	three_prime_UTR	54.2005	41.1677
RIM11	YMR139W	chrXIII	545658	+	UGUAG	five_prime_UTR	69.5652	50.8772
RIM20	YOR275C	chrXV	839002	-	UGUAG	three_prime_UTR	46.0526	41.7647
RIO1	YOR119C	chrXV	548694	-	UGUAA	three_prime_UTR	72.3898	41.3669
RIT1	YMR283C	chrXIII	835328	-	UGUAG	coding_region	40.239
RLI1	YDR091C	chrIV	628460	-	UGUAA	coding_region	59.4937	44.0945
ROT1	YMR200W	chrXIII	665494	+	UGUAG	coding_region	53.8026	56.6986
ROT2	YBR229C	chrII	676739	-	UGUAA	coding_region	68.2731	55.8824
ROT2	YBR229C	chrII	678596	-	UGUAA	coding_region	44.6154
ROT2	YBR229C	chrII	677777	-	UGUAG	coding_region	44.1558
RPB7	YDR404C	chrIV	1276940	-	UGUAG	coding_region	62.3482	50.7812
RPC10	YHR143W-A	chrVIII	387736	+	UGUAG	three_prime_UTR	41.6667
RPD3	YNL330C	chrXIV	18419	-	UGUAA	coding_region	57.8207	60.5322
RPH1	YER169W	chrV	525899	+	UGUAG	three_prime_UTR	52.7778
RPL17B	YJL177W	chrX	90699	+	UGUAG	five_prime_UTR	62.5	59.5238
RPL25	YOL127W	chrXV	81298	+	UGUAG	three_prime_UTR	69.9551	56.3572
RPL34A	YER056C-A	chrV	270211	-	UGUAG	five_prime_UTR	49.8511
RPL9A	YGL147C	chrVII	225962	-	UGUAG	three_prime_UTR	54.6012
RPN5	YDL147W	chrIV	191318	+	UGUAG	coding_region	40.8708
RPS0A	YGR214W	chrVII	920528	+	UGUAG	five_prime_UTR	42.3077	50
RPS0B	YLR048W	chrXII	242176	+	UGUAA	five_prime_UTR	41.2969
RPS10B	YMR230W	chrXIII	733414	+	UGUAA	three_prime_UTR	65.3846
RPS12	YOR369C	chrXV	1029202	-	UGUAG	five_prime_UTR	48.7685
RPS30A	YLR287C-A	chrXII	713197	-	UGUAA	five_prime_UTR	53.5565
RPS4A	YJR145C	chrX	701869	-	UGUAA	three_prime_UTR	43.1762
RPT1	YKL145W	chrXI	174733	+	UGUAG	coding_region	47.7502	41.9628
RPT6	YGL048C	chrVII	410514	-	UGUAG	coding_region	56.2654	51.7391
RRF1	YHR038W	chrVIII	184322	+	UUUAG	coding_region	50.8041	41.4765
RRN9	YMR270C	chrXIII	806104	-	UGUAG	coding_region	65.2074	52.4887
RRP1	YDR087C	chrIV	617419	-	UGUAG	three_prime_UTR	54.3716
RRP14	YKL082C	chrXI	281542	-	UGUAA	coding_region	44.9438	49.4624
RRP4	YHR069C	chrVIII	233640	-	UGUAA	coding_region	47.0025
RRT2	YBR246W	chrII	712343	+	UGUAG	coding_region	63.2302	54.5455
RRT8	YOL048C	chrXV	240182	-	UGUAG	three_prime_UTR	50.0835
RSA3	YLR221C	chrXII	578175	-	UGUAA	three_prime_UTR	54.4578
RSA4	YCR072C	chrIII	240847	-	UGUAG	coding_region	45.614
RSC30	YHR056C	chrVIII	216360	-	UUUAG	coding_region	44.3478	47.1429
RSC58	YLR033W	chrXII	208774	+	UGUAG	coding_region	67.1598	79.0076
RSM25	YIL093C	chrIX	187916	-	UGUAG	three_prime_UTR	55.8442
RSO55	YLR281C	chrXII	704793	-	UGUAA	coding_region	53.1915	76.9231
RTF1	YGL244W	chrVII	41646	+	UGUAG	coding_region	73.8372	51.0204
RTK1	YDL025C	chrIV	405849	-	UGUAG	coding_region	49.5726	44.2231
RTN2	YDL204W	chrIV	94543	+	UGUAG	five_prime_UTR	44.878
RTS1	YOR014W	chrXV	359745	+	UGUAA	coding_region	57.1429	53.1579
RVB1	YDR190C	chrIV	841811	-	UGUAG	coding_region	47.0644
RVS167	YDR388W	chrIV	1251708	+	UGUAA	three_prime_UTR	46.0843	50.1548
SAC6	YDR129C	chrIV	713764	-	UGUAG	coding_region	56.5051	60.6013
SAD1	YFR005C	chrVI	154361	-	UGUAG	three_prime_UTR	40.4255
SAM35	YHR083W	chrVIII	272913	+	UCUAG	coding_region	43.1193	45.8498
SAM35	YHR083W	chrVIII	273631	+	UGUAG	three_prime_UTR	63.6612	40.9766
SAM35	YHR083W	chrVIII	273638	+	UGUAA	three_prime_UTR	64.5941	40.625
SAN1	YDR143C	chrIV	743380	-	UGUAG	coding_region	40.3509
SAP1	YER047C	chrV	243895	-	UUUAG	coding_region	63.6364	40.3226
SAS10	YDL153C	chrIV	181170	-	UGUAG	three_prime_UTR	68.5279
SAY1	YGR263C	chrVII	1018511	-	UGUAG	coding_region	41.958	58.0952
SBP1	YHL034C	chrVIII	33272	-	UGUAG	coding_region	44.2647
SCD6	YPR129W	chrXVI	793168	+	UGUAA	coding_region	70.1398	51.2101
SCJ1	YMR214W	chrXIII	696335	+	UGUAG	coding_region	41.0526	40.3226
SCP160	YJL080C	chrX	288751	-	UGUAG	coding_region	62
SCS2	YER120W	chrV	401097	+	UGUAG	five_prime_UTR	56.8966	59.5238
SCS2	YER120W	chrV	401997	+	UGUAG	three_prime_UTR	59.322	46.729
SCS22	YBL091C-A	chrII	46917	-	UGUAA	coding_region	47.0422	46.3716
SCW4	YGR279C	chrVII	1048487	-	UGUAA	three_prime_UTR	60
SDH2	YLL041C	chrXII	52899	-	UCUAG	three_prime_UTR	43.6275
SEA4	YBL104C	chrII	18186	-	UGUAA	coding_region	50	58.3333
SEC17	YBL050W	chrII	125971	+	UUUAA	coding_region	60.9819
SEC22	YLR268W	chrXII	680908	+	UCUAG	three_prime_UTR	64.1509
SEC39	YLR440C	chrXII	1017096	-	UGUAG	coding_region	41.25
SEC6	YIL068C	chrIX	233207	-	UGUAG	coding_region	60.2649	53.4247
SEC65	YML105C	chrXIII	58020	-	UGUAA	coding_region	44.6281
SER1	YOR184W	chrXV	680337	+	UGUAG	coding_region	66.9789	57.7228
SFA1	YDL168W	chrIV	160938	+	UGUAA	three_prime_UTR	54.4426
SFC1	YJR095W	chrX	610671	+	UGUAA	coding_region	41.8367
SFK1	YKL051W	chrXI	342680	+	UGUAG	three_prime_UTR	44.9275
SFM1	YOR021C	chrXV	372717	-	UUUAG	three_prime_UTR	54.7455
SGF29	YCL010C	chrIII	102300	-	UGUAG	three_prime_UTR	45.0572
SGT2	YOR007C	chrXV	338900	-	UGUAG	three_prime_UTR	56.4139
SHM2	YLR058C	chrXII	259465	-	UGUAA	five_prime_UTR	72.6027	63.1579
SIP1	YDR422C	chrIV	1316290	-	UUUAG	coding_region	47.2973
SIP1	YDR422C	chrIV	1315128	-	UGUAA	three_prime_UTR	61.7978	41.6667
SIP1	YDR422C	chrIV	1316983	-	UGUAG	coding_region	56.8182	68.3333
SIT4	YDL047W	chrIV	370378	+	UGUAG	coding_region	40.9195	41.1594
SIW14	YNL032W	chrXIV	574690	+	UGUAG	coding_region	62.9482	55.5102
SKG6	YHR149C	chrVIII	394672	-	UGUAA	coding_region	47.3988
SKG6	YHR149C	chrVIII	394450	-	UGUAG	three_prime_UTR	59.447	69.4444
SLX8	YER116C	chrV	395042	-	UGUAG	three_prime_UTR	43.9206	49.0975
SLX9	YGR081C	chrVII	643111	-	UGUAA	three_prime_UTR	59.324
SMB1	YER029C	chrV	212573	-	UGUAG	three_prime_UTR	65.7353	54.6512
SMB1	YER029C	chrV	212578	-	UGUAG	three_prime_UTR	41.4122
SMD1	YGR074W	chrVII	636366	+	UGUAG	three_prime_UTR	41.522
SMD3	YLR147C	chrXII	434119	-	UGUAG	three_prime_UTR	62.5912
SMI1	YGR229C	chrVII	950736	-	UGUAG	coding_region	57.9173	72.5451
SMU2	YIL161W	chrIX	39737	+	UGUAG	coding_region	47.9042	45.7778
SNA2	YDR525W-A	chrIV	1490993	+	UGUAA	three_prime_UTR	54.2857	59.0741
SNC1	YAL030W	chrI	87795	+	UGUAG	three_prime_UTR	53.2935	48.1962
SOG2	YOR353C	chrXV	999759	-	UGUAG	coding_region	44.3548	40.4762
SOK1	YDR006C	chrIV	459551	-	UGUAG	coding_region	50.7246	40.9091
SPC72	YAL047C	chrI	56043	-	UGUAA	coding_region	65.3333	48.2759
SPC98	YNL126W	chrXIV	389834	+	UGUAA	three_prime_UTR	59.7222	60.8108
SPE3	YPR069C	chrXVI	685406	-	UGUAG	coding_region	58.7594	71.1584
SPE4	YLR146C	chrXII	433391	-	UGUAG	coding_region	51.0511
SPG5	YMR191W	chrXIII	646717	+	UCUAG	coding_region	41.1335
SPR6	YER115C	chrV	395042	-	UGUAG	five_prime_UTR	43.9206	49.0975
SPS4	YOR313C	chrXV	903355	-	UGUAA	five_prime_UTR	40.1869	42.4242
SPT6	YGR116W	chrVII	724774	+	UGUAG	three_prime_UTR	43.4004	61.991
SRP1	YNL189W	chrXIV	284901	+	UGUAA	coding_region	43.7204
SRP68	YPL243W	chrXVI	88463	+	UGUAA	five_prime_UTR	44.8696	42.4779
SSA1	YAL005C	chrI	141552	-	UGUAG	five_prime_UTR	53.3333
SSD1	YDR293C	chrIV	1046294	-	UGUAA	coding_region	49.2754
SSO2	YMR183C	chrXIII	626871	-	UGUAA	three_prime_UTR	48.1212
SSP1	YHR184W	chrVIII	474308	+	UGUAA	coding_region	45.5729
SSU1	YPL092W	chrXVI	375212	+	UGUAG	three_prime_UTR	47.9695
STE12	YHR084W	chrVIII	274649	+	UGUAG	coding_region	44.2308
STE3	YKL178C	chrXI	114657	-	UGUAG	five_prime_UTR	68.6747
STS1	YIR011C	chrIX	377213	-	UGUAA	three_prime_UTR	65.4592
SUB2	YDL084W	chrIV	306010	+	UGUAG	coding_region	54.0093	41.0774
SVL3	YPL032C	chrXVI	489968	-	UGUAA	coding_region	40.5063
SVP26	YHR181W	chrVIII	467937	+	UGUAG	three_prime_UTR	40.7229	48.4076
SWD1	YAR003W	chrI	156631	+	UGUAG	three_prime_UTR	47.7032	55.5556
SWD3	YBR175W	chrII	583042	+	UGUAG	coding_region	51.7073	49.5902
SWI3	YJL176C	chrX	93761	-	UGUAG	coding_region	80.4878	57.5
SWP82	YFL049W	chrVI	38693	+	UGUAG	three_prime_UTR	43.3824
TAD1	YGL243W	chrVII	44221	+	UGUAG	coding_region	48.0818	40.7143
TAD2	YJL035C	chrX	380276	-	UUUAA	coding_region	41.7544
TAF12	YDR145W	chrIV	746901	+	UGUAG	coding_region	44.697	42.1053
TAF9	YMR236W	chrXIII	743637	+	UGUAG	three_prime_UTR	45.4545
TAH1	YCR060W	chrIII	224694	+	UGUAG	coding_region	55.4133	56.1404
TAN1	YGL232W	chrVII	62734	+	UGUAG	coding_region	67.8873	63.587
TAT1	YBR069C	chrII	375953	-	UGUAG	three_prime_UTR	41.8919
TAT1	YBR069C	chrII	376251	-	UGUAA	three_prime_UTR	51.7647
TCB3	YML072C	chrXIII	126921	-	UGUAG	coding_region	40.708
TCB3	YML072C	chrXIII	126164	-	UUUAG	coding_region	44.9275
TCB3	YML072C	chrXIII	128741	-	UGUAA	coding_region	40.8163
TCO89	YPL180W	chrXVI	206050	+	UGUAA	coding_region	44.2623
TDA5	YLR426W	chrXII	988020	+	UGUAG	coding_region	63.3803	49.4624
TDA5	YLR426W	chrXII	987935	+	UGUAA	coding_region	53.8462	48.7805
TDH3	YGR192C	chrVII	884957	-	UGUAG	five_prime_UTR	53.6232	61.9718
TEM1	YML064C	chrXIII	145001	-	UGUAG	three_prime_UTR	48.4559
TEN1	YLR010C	chrXII	167242	-	UGUAA	three_prime_UTR	50.566
TEN1	YLR010C	chrXII	167232	-	UGUAA	three_prime_UTR	50.1684
TFB5	YDR079C-A	chrIV	603501	-	UCUAG	three_prime_UTR	50
TFG1	YGR186W	chrVII	868906	+	UGUAG	coding_region	61.5385	53.3333
TGL3	YMR313C	chrXIII	900496	-	UGUAG	coding_region	55.615
TGL3	YMR313C	chrXIII	900202	-	UGUAA	coding_region	55.6291
THI20	YOL055C	chrXV	225797	-	UGUAA	coding_region	72.1739	68.6869
THI21	YPL258C	chrXVI	55825	-	UGUAA	five_prime_UTR	60.3774	62.8571
THI6	YPL214C	chrXVI	148852	-	UGUAA	coding_region	41.8644	59.2593
THO1	YER063W	chrV	282484	+	UGUAG	three_prime_UTR	80.7747	61.1767
THS1	YIL078W	chrIX	214716	+	UGUAG	three_prime_UTR	48.4725	42.5331
TIF11	YMR260C	chrXIII	789860	-	UGUAA	five_prime_UTR	60.8696	61.2466
TIM23	YNR017W	chrXIV	663551	+	UGUAG	coding_region	41.704	46.5587
TIM54	YJL054W	chrX	335481	+	UGUAG	coding_region	71.5013	45.283
TIM8	YJR135W-A	chrX	677387	+	UCUAG	three_prime_UTR	51.2855
TLG2	YOL018C	chrXV	290732	-	UGUAG	three_prime_UTR	41.0658	50
TMA10	YLR327C	chrXII	783492	-	UGUAA	five_prime_UTR	51.25
TMA22	YJR014W	chrX	462442	+	UGUAA	three_prime_UTR	55.6962	54.4532
TMS1	YDR105C	chrIV	665494	-	UGUAG	coding_region	48.6804	66.0256
TOA2	YKL058W	chrXI	330479	+	UGUAA	coding_region	63.1547
TOK1	YJL093C	chrX	256511	-	UGUAG	coding_region	43.0769	49.2308
TOS4	YLR183C	chrXII	520438	-	UGUAG	three_prime_UTR	47.6117	49.7076
TPT1	YOL102C	chrXV	126085	-	UGUAG	coding_region	55.3015	41.2935
TRE1	YPL176C	chrXVI	215931	-	UGUAG	three_prime_UTR	42.5287
TRI1	YMR233W	chrXIII	739980	+	UGUAG	three_prime_UTR	46.4824
TRM112	YNR046W	chrXIV	708262	+	UGUAG	three_prime_UTR	45.3226
TRM112	YNR046W	chrXIV	708123	+	UGUAG	coding_region	40.9623
TRM112	YNR046W	chrXIV	708298	+	UGUAG	three_prime_UTR	41.8435
TRM2	YKR056W	chrXI	551220	+	UGUAA	coding_region	45.2736
TRM5	YHR070W	chrVIII	236596	+	UGUAA	three_prime_UTR	55.6757	54.2373
TRM9	YML014W	chrXIII	244140	+	UGUAA	three_prime_UTR	55.7471
TRP1	YDR007W	chrIV	462467	+	UGUAA	coding_region	44.1137
TRR1	YDR353W	chrIV	1182517	+	UGUAG	five_prime_UTR	51.5152
TRX2	YGR209C	chrVII	913459	-	UGUAA	five_prime_UTR	42.9022
TRX3	YCR083W	chrIII	259984	+	UGUAG	three_prime_UTR	52.0122
TSL1	YML100W	chrXIII	73448	+	UGUAG	coding_region	40.1869
TSR2	YLR435W	chrXII	1006859	+	UGUAG	coding_region	56.8231
TUB1	YML085C	chrXIII	98533	-	UGUAG	coding_region	72.982	74.873
TUB1	YML085C	chrXIII	99424	-	UGUAA	five_prime_UTR	41.4199	50.0061
TUB2	YFL037W	chrVI	57624	+	UGUAG	coding_region	41.7699
TUB4	YLR212C	chrXII	565056	-	UGUAG	coding_region	40.1961
TVP15	YDR100W	chrIV	654675	+	UGUAU	five_prime_UTR	57.9208	41.3793
TVS1	YCR061W	chrIII	227025	+	UGUAG	coding_region	45.8333
TYS1	YGR185C	chrVII	866244	-	UGUAG	three_prime_UTR	51.1177	42.7575
UAF30	YOR295W	chrXV	870024	+	UGUAA	three_prime_UTR	54.7899	40.5858
UBA1	YKL210W	chrXI	40184	+	UGUAG	coding_region	61.9048	72.0721
UBA4	YHR111W	chrVIII	334231	+	UGUAG	coding_region	54.8	44.3709
UBC5	YDR059C	chrIV	569206	-	UGUAG	three_prime_UTR	56.9182	58.9912
UBC7	YMR022W	chrXIII	318661	+	UGUAA	five_prime_UTR	62.3512	63.658
UBX2	YML013W	chrXIII	244140	+	UGUAA	five_prime_UTR	55.7471
UBX7	YBR273C	chrII	749145	-	UGUAG	coding_region	48.7805	61.3333
UFD4	YKL010C	chrXI	421536	-	UGUAA	coding_region	59.8639	69.2308
UFO1	YML088W	chrXIII	92449	+	UGUAG	coding_region	58.427	61.6071
UGP1	YKL035W	chrXI	371510	+	UUUAG	three_prime_UTR	47.31
UIP3	YAR027W	chrI	184619	+	UGUAG	three_prime_UTR	45.9651
UME1	YPL139C	chrXVI	289612	-	UGUAA	three_prime_UTR	57.047
URA3	YEL021W	chrV	116085	+	UGUGG	five_prime_UTR	41.358	53.5484
URA5	YML106W	chrXIII	57635	+	UGUAG	three_prime_UTR	55.914
URE2	YNL229C	chrXIV	219429	-	UGUAG	coding_region	56.7183	40.4444
UTP23	YOR004W	chrXV	334457	+	UGUAG	three_prime_UTR	59.9678
UTP25	YIL091C	chrIX	192639	-	UGUAA	coding_region	62.8931
UTR1	YJR049C	chrX	526954	-	UGUAA	coding_region	52.7523	44.2211
VAC17	YCL063W	chrIII	17675	+	UUUAG	coding_region	45.9016
VAN1	YML115C	chrXIII	40422	-	UGUAG	coding_region	48.184
VHC1	YBR235W	chrII	690007	+	UUUAG	coding_region	44.3114
VMA13	YPR036W	chrXVI	645212	+	UCUAG	coding_region	55.0404	44.6188
VMA16	YHR026W	chrVIII	161046	+	UGUAG	coding_region	55.8874	61.2903
VMA21	YGR105W	chrVII	698606	+	UGUAG	coding_region	42.9196
VMA8	YEL051W	chrV	58336	+	UGUAG	five_prime_UTR	53.3898	44.4444
VPS20	YMR077C	chrXIII	421472	-	UGUAG	three_prime_UTR	41.8502
VPS4	YPR173C	chrXVI	885965	-	UGUAG	three_prime_UTR	49.0196	64.7887
VPS4	YPR173C	chrXVI	885726	-	UGUAG	three_prime_UTR	49.6664	55.0972
VPS60	YDR486C	chrIV	1427259	-	UGUAG	three_prime_UTR	50	42.8571
VPS63	YLR261C	chrXII	668103	-	UGUAG	three_prime_UTR	50.4777	41.2067
VPS64	YDR200C	chrIV	855717	-	UGUAG	coding_region	47.3684	52.9412
VPS64	YDR200C	chrIV	855309	-	UGUAG	coding_region	63.4731	40.8451
VPS72	YDR485C	chrIV	1427259	-	UGUAG	five_prime_UTR	50	42.8571
WHI3	YNL197C	chrXIV	266936	-	UGUAA	three_prime_UTR	49.8168	42.963
WIP1	YDR374W-A	chrIV	1225145	+	UGUAG	three_prime_UTR	50.6454
WRS1	YOL097C	chrXV	136472	-	UGUAG	three_prime_UTR	56.1205
XDJ1	YLR090W	chrXII	321333	+	UGUAA	coding_region	49.4624
XDJ1	YLR090W	chrXII	320692	+	UGUAG	five_prime_UTR	40.5405	47.8261
XRN1	YGL173C	chrVII	176206	-	UGUAG	coding_region	49.1429	55.1724
XYL2	YLR070C	chrXII	274517	-	UGUAG	coding_region	40.7407	48.4848
YAP1802	YGR241C	chrVII	974758	-	UGUAA	three_prime_UTR	53.6585
YAP7	YOL028C	chrXV	270169	-	UGUAG	three_prime_UTR	60.9467
YBL036C	YBL036C	chrII	150804	-	UGUAA	coding_region	71.7892	51.9985
YBL044W	YBL044W	chrII	136186	+	UGUAG	coding_region	80.5556	81.1765
YBR012C	YBR012C	chrII	259111	-	UGUAU	three_prime_UTR	44.335
YBR121C-A	YBR121C-A	chrII	483360	-	UGUAG	five_prime_UTR	61.7788	65.7143
YBR206W	YBR206W	chrII	634922	+	UGUAG	coding_region	63.7741	51.7007
YBR226C	YBR226C	chrII	673525	-	UGUAG	coding_region	48.4716
YBR285W	YBR285W	chrII	774320	+	UGUAG	coding_region	46.438	52.4279
YCF1	YDR135C	chrIV	725432	-	UGUAA	coding_region	44.2623
YCL012C	YCL012C	chrIII	101429	-	UGUAG	coding_region	55.1515	60.9223
YCL049C	YCL049C	chrIII	40074	-	UGUAG	coding_region	54.6012	63.7931
YCL049C	YCL049C	chrIII	39637	-	UGUAA	three_prime_UTR	53.8462	42.8571
YCP4	YCR004C	chrIII	119505	-	UGUAG	three_prime_UTR	57.6633	61.9639
YCR016W	YCR016W	chrIII	144010	+	UGUAA	coding_region	55.5985
YCR023C	YCR023C	chrIII	158348	-	UGUAA	three_prime_UTR	62.1951	58.6957
YCR087C-A	YCR087C-A	chrIII	263971	-	UGUAG	three_prime_UTR	53.2333
YCR087C-A	YCR087C-A	chrIII	263990	-	UGUAG	three_prime_UTR	78.6228	47.0968
YDJ1	YNL064C	chrXIV	507291	-	UGUAG	five_prime_UTR	48.7179	49.5798
YDL129W	YDL129W	chrIV	232262	+	UGUAG	three_prime_UTR	43.3962
YDR109C	YDR109C	chrIV	674784	-	UGUAG	coding_region	50	40.7407
YDR433W	YDR433W	chrIV	1330226	+	UUUAG	three_prime_UTR	70.9524	40.7975
YDR433W	YDR433W	chrIV	1330412	+	UGUAA	three_prime_UTR	60.8696
YDR444W	YDR444W	chrIV	1350279	+	GUUCG	five_prime_UTR	48.6486
YER152C	YER152C	chrV	472659	-	UGUAG	coding_region	74.0196	69.6262
YER186C	YER186C	chrV	562078	-	UGUAG	coding_region	49.1453
YET2	YMR040W	chrXIII	350179	+	UGUAG	five_prime_UTR	43.2432
YFH1	YDL120W	chrIV	245918	+	UGUAG	five_prime_UTR	47.7612	67.9012
YFH1	YDL120W	chrIV	246281	+	UGUAA	coding_region	44.5619
YFL041W-A	YFL041W-A	chrVI	48484	+	UGUAG	five_prime_UTR	52.8736	47.2222
YFR018C	YFR018C	chrVI	183162	-	UGUAG	coding_region	53.6723	45.9459
YFR018C	YFR018C	chrVI	183696	-	UGUAG	coding_region	56.0811	74.4681
YFR052C-A	YFR052C-A	chrVI	254103	-	UCUAG	five_prime_UTR	42.115
YGL072C	YGL072C	chrVII	371005	-	UUUAG	coding_region	64.4068	41.5567
YGL114W	YGL114W	chrVII	294180	+	GUUCU	coding_region	50
YGL185C	YGL185C	chrVII	153174	-	UGUAG	coding_region	64.8485	56.2753
YGL204C	YGL204C	chrVII	111304	-	UGUAG	three_prime_UTR	57.9151	68.4713
YGR107W	YGR107W	chrVII	703308	+	UGUAG	three_prime_UTR	53.3333	44.921
YGR130C	YGR130C	chrVII	751995	-	UGUAG	coding_region	52.5641	60.686
YGR201C	YGR201C	chrVII	902514	-	UAUAG	three_prime_UTR	44.8485
YGR210C	YGR210C	chrVII	913459	-	UGUAA	three_prime_UTR	42.7673
YGR240C-A	YGR240C-A	chrVII	974758	-	UGUAA	coding_region	53.6585
YHC1	YLR298C	chrXII	724688	-	UGUAG	three_prime_UTR	43.0141
YHC1	YLR298C	chrXII	724830	-	UGUAG	coding_region	41.1146	41.1765
YHL008C	YHL008C	chrVIII	92736	-	UGUAG	coding_region	40.2439	46.8378
YHL017W	YHL017W	chrVIII	71789	+	UGUAA	coding_region	41.8478	40.625
YIM1	YMR152W	chrXIII	563695	+	UGUAG	coding_region	51.4911	59.7285
YIR042C	YIR042C	chrIX	435210	-	UGUAG	three_prime_UTR	40.7895
YJL077W-A	YJL077W-A	chrX	294948	+	UGUAG	three_prime_UTR	72.3899	59.51
YJR124C	YJR124C	chrX	652877	-	UGUAG	three_prime_UTR	65.1961	51.3158
YKL145W-A	YKL145W-A	chrXI	174733	+	UGUAG	five_prime_UTR	47.7502	41.9628
YKR005C	YKR005C	chrXI	448528	-	UGUAG	coding_region	66.6667	61.7021
YKR075W-A	YKR075W-A	chrXI	580795	+	UGUAG	three_prime_UTR	76.1905
YKR075W-A	YKR075W-A	chrXI	580539	+	UGUAA	three_prime_UTR	53.3333
YLH47	YPR125W	chrXVI	788898	+	UGUAG	coding_region	57.0064	67.2217
YLR225C	YLR225C	chrXII	587966	-	UGUAA	coding_region	49.9531	47.7778
YLR280C	YLR280C	chrXII	704437	-	UGUAA	three_prime_UTR	59.4595	82.7957
YLR280C	YLR280C	chrXII	704793	-	UGUAA	coding_region	53.1915	76.9231
YLR286W-A	YLR286W-A	chrXII	709014	+	UGUAG	three_prime_UTR	44.1176
YLR287C	YLR287C	chrXII	710901	-	UGUAG	three_prime_UTR	51.8519
YLR361C-A	YLR361C-A	chrXII	849230	-	UUUAG	three_prime_UTR	45.6722
YMC1	YPR058W	chrXVI	674541	+	UGUAG	coding_region	55.2301
YML119W	YML119W	chrXIII	31767	+	UGUAG	three_prime_UTR	66.129
YML131W	YML131W	chrXIII	10841	+	UGUAG	coding_region	55.2061
YMR027W	YMR027W	chrXIII	326187	+	UGUAG	coding_region	69.2154	60.7639
YMR027W	YMR027W	chrXIII	327241	+	UGUAG	coding_region	48.3796	40.264
YMR090W	YMR090W	chrXIII	449959	+	UGUAG	three_prime_UTR	57.155
YMR099C	YMR099C	chrXIII	464217	-	UGUAA	coding_region	71.1146	66.3101
YMR103C	YMR103C	chrXIII	473529	-	UGUAG	five_prime_UTR	74.2857	74.0385
YMR114C	YMR114C	chrXIII	496602	-	UGUAA	coding_region	43.2099	44.5455
YMR209C	YMR209C	chrXIII	686217	-	UGUAG	coding_region	53.5135	56.4516
YMR230W-A	YMR230W-A	chrXIII	733414	+	UGUAA	coding_region	46
YNL040W	YNL040W	chrXIV	554858	+	UGUAG	three_prime_UTR	69.9519
YNL043C	YNL043C	chrXIV	545667	-	UUUAG	coding_region	57.5
YNL058C	YNL058C	chrXIV	515693	-	UGUAA	three_prime_UTR	48.4127	45.5882
YNL058C	YNL058C	chrXIV	516604	-	UGUAG	coding_region	64.8649	82.9268
YNL108C	YNL108C	chrXIV	418896	-	UGUAA	three_prime_UTR	45.1247	46.332
YNL115C	YNL115C	chrXIV	410021	-	UGUAA	three_prime_UTR	55.8304
YNL140C	YNL140C	chrXIV	360862	-	UGUAA	three_prime_UTR	44.7761
YNL165W	YNL165W	chrXIV	325222	+	UGUAA	three_prime_UTR	75.8621
YOL013W-A	YOL013W-A	chrXV	301180	+	GUUCA	coding_region	96.9849	92.575
YOL013W-A	YOL013W-A	chrXV	301109	+	UCUAG	coding_region	78.0822	85.7143
YOL029C	YOL029C	chrXV	270169	-	UGUAG	coding_region	60.9467
YOL106W	YOL106W	chrXV	112967	+	UGUAG	five_prime_UTR	54.4248	57.8947
YOL107W	YOL107W	chrXV	112697	+	UGUAA	coding_region	68.5039	51.4286
YOL107W	YOL107W	chrXV	112967	+	UGUAG	coding_region	54.4248	57.8947
YOR015W	YOR015W	chrXV	359745	+	UGUAA	five_prime_UTR	57.1429	53.1579
YOR238W	YOR238W	chrXV	784558	+	UGUAA	coding_region	45.0331
YOR381W-A	YOR381W-A	chrXV	1059364	+	UGUAA	three_prime_UTR	42.1365
YPF1	YKL100C	chrXI	253806	-	UGUAA	coding_region	59.4298	40.9949
YPK2	YMR104C	chrXIII	473529	-	UGUAG	coding_region	74.2857	74.0385
YPL034W	YPL034W	chrXVI	487276	+	UGUAG	three_prime_UTR	54.4343
YPL245W	YPL245W	chrXVI	86070	+	UGUAG	coding_region	46.3855	44.8276
YPL245W	YPL245W	chrXVI	86512	+	UGUAG	coding_region	44.3366
YPQ2	YDR352W	chrIV	1182517	+	UGUAG	coding_region	51.5152
YPR063C	YPR063C	chrXVI	677887	-	UCUAG	coding_region	57.0587	47.1207
YPR150W	YPR150W	chrXVI	831486	+	UGUAG	coding_region	48	61.7021
YPS6	YIR039C	chrIX	430871	-	UGUAG	coding_region	48.7805	53.2258
YPS7	YDR349C	chrIV	1172256	-	UGUAG	three_prime_UTR	41.1765
YPT31	YER031C	chrV	214488	-	UGUAG	coding_region	47.4043	40.3226
YSR3	YKR053C	chrXI	535649	-	UGUAG	five_prime_UTR	46.8354
YSR3	YKR053C	chrXI	536027	-	UGUAU	five_prime_UTR	44.186	41.6667
ZPR1	YGR211W	chrVII	916341	+	UGUAG	coding_region	47.9452
ZWF1	YNL241C	chrXIV	197486	-	UGUAA	coding_region	49.3976	59.2992
AAT2	YLR027C	chrXII	197295	-	UGUAG	coding_region		40.3509
ACO2	YJL200C	chrX	57141	-	UGUAG	coding_region		45.4545
ACP1	YKL192C	chrXI	80585	-	UGUAA	five_prime_UTR		48.2307
ADE12	YNL220W	chrXIV	234543	+	UGUAG	coding_region		43.3761
ADE16	YLR028C	chrXII	200951	-	UGUAG	coding_region		45.2695
AGA2	YGL032C	chrVII	436517	-	UGUAA	three_prime_UTR		44.3709
AGX1	YFL030W	chrVI	76844	+	UGUAG	coding_region		41.6667
AIM17	YHL021C	chrVIII	64404	-	UGUAG	three_prime_UTR		49.4761
AIM17	YHL021C	chrVIII	64943	-	UGUAA	coding_region		41.8237
AIM39	YOL053W	chrXV	230878	+	UGUAA	coding_region		45.749
ALG13	YGL047W	chrVII	412012	+	UGUAG	coding_region		43.3908
ALG2	YGL065C	chrVII	381156	-	UGUAA	coding_region		43.75
ALP1	YNL270C	chrXIV	137680	-	UGUAG	five_prime_UTR		43.8202
ALT1	YLR089C	chrXII	319336	-	UGUAG	coding_region		43.8596
APC11	YDL008W	chrIV	433778	+	UGUAG	coding_region		42.8366
ARA2	YMR041C	chrXIII	352127	-	UGUAG	five_prime_UTR		51.341
ARC18	YLR370C	chrXII	862226	-	UGUAG	coding_region		45.8678
ARC40	YBR234C	chrII	685898	-	UGUAG	coding_region		47.3905
ARG1	YOL058W	chrXV	219216	+	UCUAA	coding_region		49.7297
ARG4	YHR018C	chrVIII	140723	-	UGUAA	coding_region		60.7333
ARL1	YBR164C	chrII	567848	-	UGUAG	three_prime_UTR		73.0575
ARN2	YHL047C	chrVIII	9576	-	UGUAG	coding_region		48.2353
ARO1	YDR127W	chrIV	707651	+	UUUAG	coding_region		41.6667
ARO4	YBR249C	chrII	716860	-	UGUAA	three_prime_UTR		44.3804
ARP9	YMR033W	chrXIII	338811	+	UGUAG	coding_region		40.0943
ART5	YGR068C	chrVII	624944	-	UUUAG	three_prime_UTR		55.3191
AST2	YER101C	chrV	361012	-	UGUAG	coding_region		49.1071
ATG14	YBR128C	chrII	493010	-	UGUAA	three_prime_UTR		47.3214
ATG18	YFR021W	chrVI	196085	+	UGUAA	coding_region		41.9355
ATG19	YOL082W	chrXV	169104	+	UGUAG	coding_region		53.9788
ATG23	YLR431C	chrXII	1000388	-	UGUAG	coding_region		44.3662
BAR1	YIL015W	chrIX	323972	+	UGUAG	coding_region		62.5837
BDF1	YLR399C	chrXII	920812	-	UGUAA	coding_region		42.8571
BNA5	YLR231C	chrXII	606428	-	UGUAG	coding_region		61.2245
BTN2	YGR142W	chrVII	772010	+	UGUAG	five_prime_UTR		44.8864
BUL2	YML111W	chrXIII	49608	+	UGUAG	coding_region		40.5405
CBK1	YNL161W	chrXIV	335189	+	UGUAG	three_prime_UTR		47.4286
CBP6	YBR120C	chrII	480796	-	UGUAG	coding_region		40.1028
CCL1	YPR025C	chrXVI	613542	-	UGUAA	coding_region		51.9115
CDC14	YFR028C	chrVI	208984	-	UUUAG	coding_region		49.2958
CDC31	YOR257W	chrXV	811258	+	UGUAA	coding_region		42.09
CDC55	YGL190C	chrVII	146299	-	UGUAA	coding_region		44.0252
CDC55	YGL190C	chrVII	146652	-	UGUAA	coding_region		44.5205
CDC55	YGL190C	chrVII	146254	-	UGUAG	coding_region		44.8276
CDC6	YJL194W	chrX	70771	+	UGUAA	coding_region		42.1053
CIR1	YGR207C	chrVII	911356	-	UGUAG	coding_region		60.8939
CIR2	YOR356W	chrXV	1007334	+	UGUAG	coding_region		63.4146
CIR2	YOR356W	chrXV	1007528	+	UGUAU	coding_region		48.9796
CKI1	YLR133W	chrXII	409187	+	UGUAG	coding_region		45.614
CLC1	YGR167W	chrVII	832844	+	UGUAG	coding_region		46.9697
CMI8	YDR461C-A	chrIV	1385337	-	UGUAG	three_prime_UTR		67.6259
COA1	YIL157C	chrIX	46847	-	UGUAG	three_prime_UTR		48.5
COA6	YMR244C-A	chrXIII	758431	-	UGUAG	three_prime_UTR		41.4815
COG7	YGL005C	chrVII	489576	-	UUUAG	three_prime_UTR		47.7477
COQ2	YNR041C	chrXIV	701274	-	UGUAG	coding_region		49.0683
COS5	YJR161C	chrX	743965	-	UGUAG	coding_region		59.2391
COX18	YGR062C	chrVII	617157	-	UGUAG	coding_region		60.5769
COX5A	YNL052W	chrXIV	531816	+	UGUAA	coding_region		43.3071
CPD1	YGR247W	chrVII	985295	+	UGUAA	coding_region		49.2308
CPR8	YNR028W	chrXIV	676451	+	UGUAA	coding_region		48.6275
CPR8	YNR028W	chrXIV	676218	+	UUUAG	coding_region		52.1127
CPT1	YNL130C	chrXIV	379829	-	UGUAG	coding_region		42.1218
CRD1	YDL142C	chrIV	201653	-	UGUAG	three_prime_UTR		44.2308
CRN1	YLR429W	chrXII	991138	+	UGUAG	coding_region		51.0949
CSG2	YBR036C	chrII	310282	-	UGUAA	coding_region		53.1593
CSM2	YIL132C	chrIX	99613	-	UGUAG	three_prime_UTR		41.5929
CTF8	YHR191C	chrVIII	486621	-	UGUAG	coding_region		61.5789
CUB1	YPL260W	chrXVI	49958	+	UGUAA	coding_region		41.5309
CUE1	YMR264W	chrXIII	795920	+	UGUAA	coding_region		45.8666
CWH41	YGL027C	chrVII	443634	-	UGUAG	three_prime_UTR		43.3333
CYS4	YGR155W	chrVII	799648	+	UGUAA	coding_region		44.7685
DAK1	YML070W	chrXIII	133953	+	UGUAG	coding_region		61.2648
DAP2	YHR028C	chrVIII	165564	-	UGUAG	coding_region		42.723
DED81	YHR019C	chrVIII	142927	-	UGUAG	coding_region		45.5782
DFM1	YDR411C	chrIV	1293543	-	UUUAG	coding_region		43.5374
DIC1	YLR348C	chrXII	827932	-	UGUAG	five_prime_UTR		42.637
DIG1	YPL049C	chrXVI	463748	-	UGUAG	coding_region		48.4277
DIG1	YPL049C	chrXVI	462578	-	UGUAG	coding_region		43.3121
DOA1	YKL213C	chrXI	33566	-	UGUAG	coding_region		40.3846
DPI8	YJL133C-A	chrX	160443	-	UGUAG	five_prime_UTR		54.3478
DPI8	YJL133C-A	chrX	159941	-	UGUAG	five_prime_UTR		48.4848
DSE1	YER124C	chrV	409098	-	UGUAG	five_prime_UTR		48
DSE1	YER124C	chrV	407027	-	UGUAG	three_prime_UTR		43.9815
DSE1	YER124C	chrV	407344	-	UCUAG	coding_region		53.4247
DUG1	YFR044C	chrVI	240860	-	UGUAG	coding_region		49.4962
DUS3	YLR401C	chrXII	920812	-	UGUAA	three_prime_UTR		42.8571
DYN2	YDR424C	chrIV	1319692	-	UGUAA	intron		42.7481
DYS1	YHR068W	chrVIII	233540	+	UGUAG	three_prime_UTR		45.1613
EAF7	YNL136W	chrXIV	371718	+	UGUAG	three_prime_UTR		47.0779
ECM38	YLR299W	chrXII	728105	+	UGUAG	three_prime_UTR		40.8046
EDC3	YEL015W	chrV	128351	+	UGUAG	three_prime_UTR		42.6396
EDE1	YBL047C	chrII	127890	-	UGUAA	three_prime_UTR		47.4638
EGD1	YPL037C	chrXVI	482245	-	UGUAG	five_prime_UTR		48.4848
EGT2	YNL327W	chrXIV	26662	+	UUUAG	coding_region		43.5484
EGT2	YNL327W	chrXIV	26605	+	UGUAG	coding_region		60.3774
EGT2	YNL327W	chrXIV	26776	+	UUUAG	coding_region		41.9753
EGT2	YNL327W	chrXIV	26389	+	UGUAA	coding_region		61.0169
ELF1	YKL160W	chrXI	154311	+	UGUAG	three_prime_UTR		65.8537
ELO1	YJL196C	chrX	68390	-	UGUAA	coding_region		53.7692
ELO2	YCR034W	chrIII	190728	+	UGUAA	coding_region		46.5538
EMC10	YDR056C	chrIV	565354	-	UGUAG	coding_region		42.8969
EMI2	YDR516C	chrIV	1476322	-	UGUAG	coding_region		70.6579
ENB1	YOL158C	chrXV	19504	-	UGUAA	coding_region		45.6897
ENT1	YDL161W	chrIV	168834	+	UGUAG	coding_region		40.2542
EPT1	YHR123W	chrVIII	356171	+	UGUAA	three_prime_UTR		44.6475
ERG26	YGL001C	chrVII	495455	-	UGUAA	coding_region		46.2242
ERG26	YGL001C	chrVII	496345	-	UGUAG	coding_region		65.6311
ERG27	YLR100W	chrXII	342432	+	UUUAG	coding_region		50.2269
ERG8	YMR220W	chrXIII	712941	+	UGUAG	coding_region		43.0464
ERP3	YDL018C	chrIV	422936	-	UGUAA	coding_region		51.2659
ESA1	YOR244W	chrXV	792868	+	UGUAG	coding_region		41.7191
ESF1	YDR365C	chrIV	1206352	-	UGUAG	coding_region		41.358
EUG1	YDR518W	chrIV	1479260	+	UGUAG	coding_region		42.5325
FAS2	YPL231W	chrXVI	113963	+	UGUAG	coding_region		60.4494
FIT3	YOR383C	chrXV	1060443	-	UGUAA	coding_region		42.3529
FMP41	YNL168C	chrXIV	318151	-	UGUAG	coding_region		47.9952
FPR2	YDR519W	chrIV	1481299	+	UGUAG	three_prime_UTR		51.1111
FRA1	YLL029W	chrXII	81927	+	UGUAG	coding_region		48.4127
FSH2	YMR222C	chrXIII	715966	-	UGUAG	coding_region		49.1667
FSH3	YOR280C	chrXV	845245	-	UGUAG	coding_region		53.7313
FUM1	YPL262W	chrXVI	48241	+	UGUAG	coding_region		45.4188
GAL3	YDR009W	chrIV	465626	+	UGUAU	three_prime_UTR		40.411
GAL83	YER027C	chrV	209439	-	UGUAG	coding_region		51.4706
GDH3	YAL062W	chrI	32596	+	GUUCU	coding_region		48.2759
GGA1	YDR358W	chrIV	1190192	+	UGUAG	coding_region		61.3497
GIP2	YER054C	chrV	262092	-	UGUAA	coding_region		44.0549
GLR1	YPL091W	chrXVI	376418	+	UGUAG	coding_region		41.7476
GOR1	YNL274C	chrXIV	121503	-	UGUAA	coding_region		41.6317
GOS1	YHL031C	chrVIII	39308	-	UGUAA	coding_region		43.9024
GPD1	YDL022W	chrIV	412226	+	UGUAG	coding_region		47.4442
GPI1	YGR216C	chrVII	922670	-	UGUAA	coding_region		40.1198
GPI13	YLL031C	chrXII	77447	-	UGUAG	coding_region		44.8276
GPT2	YKR067W	chrXI	568681	+	UGUAG	coding_region		71.9101
GPT2	YKR067W	chrXI	569068	+	UGUAG	coding_region		41.791
GRE2	YOL151W	chrXV	44058	+	UGUAG	coding_region		43.6585
GRH1	YDR517W	chrIV	1477179	+	UGUAA	five_prime_UTR		43.1818
GRX3	YDR098C	chrIV	644157	-	UGUAA	three_prime_UTR		63.5408
GRX7	YBR014C	chrII	266521	-	UGUAA	three_prime_UTR		42.9752
GUP1	YGL084C	chrVII	350710	-	UGUAA	coding_region		52.2936
HAT2	YEL056W	chrV	48096	+	UGUAG	coding_region		47.5336
HEK2	YBL032W	chrII	160992	+	UGUAG	coding_region		42.2162
HEM4	YOR278W	chrXV	842894	+	UGUAG	coding_region		46.8421
HFD1	YMR110C	chrXIII	491478	-	UGUAG	coding_region		52.187
HIS2	YFR025C	chrVI	204125	-	UGUAG	coding_region		42.9577
HNM1	YGL077C	chrVII	362427	-	UGUAG	coding_region		53.5857
HOL1	YNR055C	chrXIV	729699	-	UGUAG	coding_region		44.9198
HPM1	YIL110W	chrIX	156035	+	UGUAG	five_prime_UTR		59.8958
HUB1	YNR032C-A	chrXIV	687394	-	UGUAG	coding_region		65.9864
HXT3	YDR345C	chrIV	1163465	-	UGUAG	coding_region		64.0197
IAI11	YBL059W	chrII	111159	+	UGUAG	coding_region		59.8361
IBA57	YJR122W	chrX	650305	+	UGUAG	coding_region		40.3141
IDH1	YNL037C	chrXIV	558530	-	UGUAG	coding_region		52.6462
ILT1	YDR090C	chrIV	625357	-	UGUAG	coding_region		42.7273
ISA2	YPR067W	chrXVI	681310	+	UGUAG	five_prime_UTR		62.2222
ISN1	YOR155C	chrXV	627826	-	UGUAA	coding_region		48.1928
ISN1	YOR155C	chrXV	626877	-	UUUAG	coding_region		51.269
IST2	YBR086C	chrII	420964	-	UGUAG	coding_region		52.5
IST3	YIR005W	chrIX	365253	+	UGUAA	coding_region		42.1053
ISU2	YOR226C	chrXV	762144	-	UGUAG	five_prime_UTR		44.6541
ITR1	YDR497C	chrIV	1445388	-	UGUAG	coding_region		82.4022
JIP4	YDR475C	chrIV	1407882	-	UGUAG	coding_region		50.4065
JIP4	YDR475C	chrIV	1408170	-	UGUAG	coding_region		41.1765
KAP95	YLR347C	chrXII	824642	-	UGUAG	coding_region		61.9529
KHA1	YJL094C	chrX	251885	-	UGUAA	coding_region		41.6667
KRE1	YNL322C	chrXIV	33415	-	UGUAG	coding_region		52.2203
KTR4	YBR199W	chrII	619486	+	UGUAG	coding_region		42.1117
LAP2	YNL045W	chrXIV	543807	+	UGUAG	coding_region		55.4217
LEU1	YGL009C	chrVII	477532	-	UGUAG	coding_region		45.4545
LPD1	YFL018C	chrVI	103042	-	UGUAG	coding_region		58.8889
LPD1	YFL018C	chrVI	102277	-	UGUAG	coding_region		50.6977
LSM12	YHR121W	chrVIII	353045	+	UGUAA	coding_region		65.6294
LSO2	YGR169C-A	chrVII	836146	-	UGUAG	three_prime_UTR		66.3054
LUG1	YLR352W	chrXII	832437	+	UUUAG	coding_region		44.186
LYS2	YBR115C	chrII	469794	-	UCUAG	coding_region		41.1765
LYS21	YDL131W	chrIV	228582	+	UGUAG	coding_region		40.8812
MAE1	YKL029C	chrXI	382718	-	UGUAG	coding_region		40.3974
MDG1	YNL173C	chrXIV	309489	-	UGUAA	coding_region		44.7034
MED4	YOR174W	chrXV	659668	+	UGUAG	three_prime_UTR		52.6012
MGR2	YPL098C	chrXVI	364573	-	UGUAG	coding_region		45.4867
MKK1	YOR231W	chrXV	773314	+	UGUAA	coding_region		50.8197
MMR1	YLR190W	chrXII	536768	+	UGUAG	three_prime_UTR		42.0495
MMS2	YGL087C	chrVII	346742	-	UGUAG	coding_region		46.6407
MRP7	YNL005C	chrXIV	621388	-	UCUAG	coding_region		43.6893
MRPL23	YOR150W	chrXV	612567	+	UGUAG	three_prime_UTR		42.9242
MRPL36	YBR122C	chrII	484337	-	UGUAG	coding_region		80.205
MRPS12	YNR036C	chrXIV	694093	-	UGUAG	three_prime_UTR		70
MSN1	YOL116W	chrXV	99966	+	UGUAG	coding_region		43.1718
MSO1	YNR049C	chrXIV	713896	-	UGUAG	five_prime_UTR		55.5556
MUP1	YGR055W	chrVII	600900	+	UGUAA	coding_region		47.0663
NAB2	YGL122C	chrVII	279378	-	UGUAG	coding_region		45.4545
NAS2	YIL007C	chrIX	342868	-	UGUAG	three_prime_UTR		42.7598
NAT1	YDL040C	chrIV	378876	-	UGUAG	coding_region		41.3223
NCR1	YPL006W	chrXVI	547237	+	UGUAG	coding_region		45.977
NCS6	YGL211W	chrVII	94051	+	UGUAG	three_prime_UTR		48.1127
NGK1	YLR446W	chrXII	1025284	+	UGUAG	coding_region		67.9245
NGR1	YBR212W	chrII	648916	+	UGUAA	coding_region		44.1176
NMD4	YLR363C	chrXII	852874	-	UGUAA	coding_region		40.8638
NMT1	YLR195C	chrXII	541939	-	UGUAG	coding_region		57.7197
NOT5	YPR072W	chrXVI	691840	+	UGUAG	three_prime_UTR		49.8824
NSE5	YML023C	chrXIII	227651	-	UGUAG	coding_region		41.9355
NTA1	YJR062C	chrX	553110	-	UGUAG	three_prime_UTR		48.2456
NVJ1	YHR195W	chrVIII	491852	+	UGUAG	three_prime_UTR		50.8966
ORC2	YBR060C	chrII	361559	-	UGUAG	coding_region		40.7767
OSH3	YHR073W	chrVIII	242721	+	UGUAG	coding_region		76.7857
OSH7	YHR001W	chrVIII	107430	+	UGUAA	three_prime_UTR		40.9509
OST5	YGL226C-A	chrVII	72816	-	UGUAA	coding_region		57.4065
OTU1	YFL044C	chrVI	44980	-	UGUAG	coding_region		49.5327
OXR1	YPL196W	chrXVI	175857	+	UGUAG	coding_region		42.6099
PAF1	YBR279W	chrII	762632	+	UGUAG	three_prime_UTR		47.1349
PAN3	YKL025C	chrXI	390222	-	UGUAG	three_prime_UTR		54.0984
PDH1	YPR002W	chrXVI	559742	+	UGUAG	coding_region		50
PDL32	YMR087W	chrXIII	443323	+	UGUAG	coding_region		49.7487
PDR15	YDR406W	chrIV	1283610	+	UGUAG	coding_region		66.0714
PDR5	YOR153W	chrXV	624195	+	UGUAG	coding_region		56.0484
PEP8	YJL053W	chrX	336817	+	UGUAA	coding_region		45.4028
PEP8	YJL053W	chrX	336206	+	UCUAA	coding_region		65.8629
PET100	YDR079W	chrIV	603155	+	UGUAA	coding_region		43.8059
PGA2	YNL149C	chrXIV	349665	-	UGUAG	coding_region		41.3666
PGC1	YPL206C	chrXVI	163621	-	UGUAA	five_prime_UTR		44.7761
PIL1	YGR086C	chrVII	649284	-	UGUAG	three_prime_UTR		59.3315
PIM1	YBL022C	chrII	178445	-	UGUAG	coding_region		49.4382
PMT1	YDL095W	chrIV	287087	+	UGUAG	coding_region		50
PMT1	YDL095W	chrIV	288462	+	UUUAG	coding_region		46.4602
POF1	YCL047C	chrIII	43962	-	UGUAA	coding_region		48.9391
PPE1	YHR075C	chrVIII	248488	-	UGUAG	coding_region		42.7419
PRE5	YMR314W	chrXIII	901984	+	UGUAA	coding_region		44.0659
PRE6	YOL038W	chrXV	255437	+	UGUAG	coding_region		53.0085
PRE6	YOL038W	chrXV	255461	+	UGUAG	coding_region		59.6653
PRT1	YOR361C	chrXV	1015956	-	UUUAG	coding_region		47.8992
PSD1	YNL169C	chrXIV	318151	-	UGUAG	five_prime_UTR		47.9952
PTM1	YKL039W	chrXI	363805	+	UAUAG	coding_region		40.0673
PYC1	YGL062W	chrVII	387246	+	UGUAG	coding_region		53.3333
QDR2	YIL121W	chrIX	133293	+	UGUAG	coding_region		54.5455
QNS1	YHR074W	chrVIII	247109	+	UGUAG	coding_region		48.9796
RAD3	YER171W	chrV	529114	+	UGUAA	coding_region		46.3768
RDR1	YOR380W	chrXV	1052209	+	UGUAG	coding_region		41.4286
REC107	YJR021C	chrX	469191	-	UGUAG	intron		43.7908
RKM4	YDR257C	chrIV	970879	-	UGUAA	coding_region		64.5669
RKM4	YDR257C	chrIV	969779	-	UGUAA	three_prime_UTR		51.1111
RKM4	YDR257C	chrIV	969748	-	UGUAG	three_prime_UTR		54.0373
RKM4	YDR257C	chrIV	970969	-	UGUAG	coding_region		50
RKM4	YDR257C	chrIV	969798	-	UGUAG	three_prime_UTR		45.8065
RMD6	YEL072W	chrV	14189	+	UGUAA	coding_region		56.8123
ROY1	YMR258C	chrXIII	783479	-	UGUAG	coding_region		49.7788
RPB10	YOR210W	chrXV	738282	+	UGUAG	five_prime_UTR		40.8967
RPL11A	YPR102C	chrXVI	731317	-	UGUAA	coding_region		43.5917
RPL11B	YGR085C	chrVII	649284	-	UGUAG	five_prime_UTR		59.3315
RPL11B	YGR085C	chrVII	648476	-	UGUAA	coding_region		48.5092
RPL18B	YNL301C	chrXIV	63572	-	UGUAA	coding_region		58.6349
RPL21B	YPL079W	chrXVI	407359	+	UGUAG	coding_region		50.1326
RPL23A	YBL087C	chrII	60075	-	UCUAG	coding_region		45.2416
RPL24B	YGR148C	chrVII	788117	-	UGUAG	five_prime_UTR		46.5833
RPL27A	YHR010W	chrVIII	126967	+	UGUAG	intron		55.2791
RPL2A	YFR031C-A	chrVI	220594	-	UCUAG	coding_region		64.2999
RPL2A	YFR031C-A	chrVI	220372	-	UGUAG	three_prime_UTR		40.2676
RPL2B	YIL018W	chrIX	317845	+	UCUAG	coding_region		51.1746
RPL40B	YKR094C	chrXI	618053	-	UGUAG	coding_region		67.0096
RPN14	YGL004C	chrVII	491799	-	UGUAG	coding_region		45.2564
RPS1B	YML063W	chrXIII	146472	+	UCUAG	five_prime_UTR		48.361
RPS22B	YLR367W	chrXII	856879	+	UGUAG	intron		45.6713
RPS24B	YIL069C	chrIX	231429	-	UGUAG	three_prime_UTR		44.802
RRD1	YIL153W	chrIX	55214	+	UGUAG	coding_region		45
RSC8	YFR037C	chrVI	227595	-	UGUAG	coding_region		41.23
RSC9	YML127W	chrXIII	17299	+	UGUAG	coding_region		70.2703
RSM10	YDR041W	chrIV	539873	+	UGUAG	coding_region		44.4444
RSM10	YDR041W	chrIV	539867	+	UGUAA	coding_region		44.9573
RTN1	YDR233C	chrIV	930301	-	UGUAA	coding_region		43.4817
RTT109	YLL002W	chrXII	147276	+	UGUAA	coding_region		42.8571
RVS167	YDR388W	chrIV	1250943	+	UGUAG	coding_region		45.7944
SAH1	YER043C	chrV	236526	-	UGUAG	coding_region		40.0838
SAM2	YDR502C	chrIV	1454186	-	UGUAA	coding_region		44.4884
SDH5	YOL071W	chrXV	196614	+	UUUAG	coding_region		53.8503
SDS22	YKL193C	chrXI	79752	-	UGUAG	coding_region		41.2037
SDS22	YKL193C	chrXI	79818	-	UGUAG	coding_region		60.5839
SEA4	YBL104C	chrII	18391	-	UGUAA	coding_region		40.5405
SEC20	YDR498C	chrIV	1445388	-	UGUAG	three_prime_UTR		82.4022
SEC23	YPR181C	chrXVI	898690	-	UGUAA	coding_region		49.3151
SEC26	YDR238C	chrIV	938102	-	UGUAG	coding_region		42.8571
SEC53	YFL045C	chrVI	44980	-	UGUAG	five_prime_UTR		49.5327
SEH1	YGL100W	chrVII	313574	+	UGUAA	coding_region		41.0495
SFH5	YJL145W	chrX	145729	+	UGUAG	coding_region		40.9449
SFM1	YOR021C	chrXV	372800	-	UGUAG	coding_region		47.2464
SGV1	YPR161C	chrXVI	864380	-	UGUAA	three_prime_UTR		43.2836
SHR5	YOL110W	chrXV	109962	+	UGUAU	three_prime_UTR		41.7526
SKG1	YKR100C	chrXI	639913	-	UGUAG	coding_region		47.3239
SKN1	YGR143W	chrVII	777481	+	UGUAG	coding_region		49.2754
SLA1	YBL007C	chrII	214973	-	UGUAG	coding_region		40.625
SLG1	YOR008C	chrXV	341606	-	UGUAG	coding_region		41.3493
SLG1	YOR008C	chrXV	341597	-	UGUAG	coding_region		54.3665
SLG1	YOR008C	chrXV	342256	-	UGUAG	coding_region		49.6659
SLG1	YOR008C	chrXV	341630	-	UGUAG	coding_region		42.0622
SLX8	YER116C	chrV	394779	-	UGUAA	three_prime_UTR		41.4815
SNC1	YAL030W	chrI	87800	+	UGUAG	three_prime_UTR		53.2434
SNF11	YDR073W	chrIV	593150	+	UGUAA	three_prime_UTR		48.5571
SNF11	YDR073W	chrIV	593206	+	UGUAG	three_prime_UTR		40.6528
SOG2	YOR353C	chrXV	998940	-	UGUAG	coding_region		63.9535
SOL2	YCR073W-A	chrIII	247036	+	UGUAG	coding_region		43.4524
SPC2	YML055W	chrXIII	164944	+	UGUAG	coding_region		43.6059
SPF1	YEL031W	chrV	93919	+	UGUAG	three_prime_UTR		40.9471
SPR6	YER115C	chrV	394779	-	UGUAA	coding_region		41.4815
SPT4	YGR063C	chrVII	617157	-	UGUAG	three_prime_UTR		60.5769
SPT5	YML010W	chrXIII	250432	+	UGUAA	coding_region		46.4286
SPT8	YLR055C	chrXII	251663	-	UGUAG	coding_region		50
SSL1	YLR005W	chrXII	160155	+	UGUAG	coding_region		43.4783
SSU1	YPL092W	chrXVI	376418	+	UGUAG	three_prime_UTR		41.7476
SVP26	YHR181W	chrVIII	467823	+	UGUAG	coding_region		43.7416
SWC4	YGR002C	chrVII	498576	-	UGUAA	coding_region		44.2857
SWM2	YNR004W	chrXIV	635595	+	UGUAG	five_prime_UTR		63.1579
SWP1	YMR149W	chrXIII	561103	+	UCUAG	coding_region		40.1891
TAF6	YGL112C	chrVII	299747	-	UGUAG	five_prime_UTR		41.9048
TFC6	YDR362C	chrIV	1198720	-	UGUAA	five_prime_UTR		45.679
TIF35	YDR429C	chrIV	1324975	-	UGUAG	coding_region		47.3684
TMA22	YJR014W	chrX	461909	+	UGUAA	coding_region		60.5634
TMN3	YER113C	chrV	388644	-	UGUAA	coding_region		40.4255
TMT1	YER175C	chrV	539573	-	UGUAG	coding_region		44.0945
TPO1	YLL028W	chrXII	85096	+	UGUAG	coding_region		67.3729
TRM112	YNR046W	chrXIV	707735	+	UGUAG	five_prime_UTR		66.6667
TRS120	YDR407C	chrIV	1288053	-	UGUAA	five_prime_UTR		51.046
TRS33	YOR115C	chrXV	539245	-	UGUAA	coding_region		48.2966
TRX3	YCR083W	chrIII	259751	+	UGUAA	coding_region		40.0868
TSC3	YBR058C-A	chrII	356611	-	UGUAG	five_prime_UTR		43.3239
TUF1	YOR187W	chrXV	683975	+	UGUAA	five_prime_UTR		43.3796
UBA1	YKL210W	chrXI	41618	+	UGUAG	coding_region		45.8904
UBA2	YDR390C	chrIV	1255237	-	UGUAA	coding_region		41.7178
UBA2	YDR390C	chrIV	1255136	-	UGUAG	coding_region		54.8387
UBA3	YPR066W	chrXVI	681310	+	UGUAG	coding_region		62.2222
UBC1	YDR177W	chrIV	817356	+	UGUAG	coding_region		59.3032
UBX5	YDR330W	chrIV	1128071	+	UGUAG	coding_region		43.8356
URA4	YLR420W	chrXII	964894	+	UGUAG	three_prime_UTR		43.4043
UTR4	YEL038W	chrV	80826	+	UGUAA	coding_region		48.1854
VHS2	YIL135C	chrIX	96251	-	UGUAG	coding_region		44.4444
VMA1	YDL185W	chrIV	127860	+	UGUAA	coding_region		45.641
VMA6	YLR447C	chrXII	1027574	-	UGUAG	coding_region		54.4444
VPS1	YKR001C	chrXI	441485	-	UGUAG	coding_region		55
VPS28	YPL065W	chrXVI	428414	+	UGUAA	coding_region		56.6553
VPS29	YHR012W	chrVIII	129911	+	UGUAG	coding_region		41.2913
VPS62	YGR141W	chrVII	772010	+	UGUAG	three_prime_UTR		44.8864
VPS62	YGR141W	chrVII	771245	+	UGUAG	coding_region		42.8571
VPS70	YJR126C	chrX	657971	-	UGUAA	coding_region		54.8387
VPS70	YJR126C	chrX	656783	-	UGUAG	coding_region		43.6508
VPS75	YNL246W	chrXIV	186347	+	UUUAG	coding_region		51.1868
VTI1	YMR197C	chrXIII	659029	-	UGUAG	coding_region		56.6667
VVS1	YBR241C	chrII	702923	-	UGUAG	coding_region		48.2353
WBP1	YEL002C	chrV	149362	-	UGUAG	coding_region		48.4112
WHI3	YNL197C	chrXIV	268775	-	UGUAA	coding_region		53.3333
WWM1	YFL010C	chrVI	115658	-	UGUAG	coding_region		57.9809
YAP5	YIR018W	chrIX	385748	+	UGUAA	three_prime_UTR		41.7722
YAP7	YOL028C	chrXV	270220	-	UGUAG	three_prime_UTR		45.3333
YCP4	YCR004C	chrIII	120435	-	UGUAA	five_prime_UTR		45.2004
YCR045W-A	YCR045W-A	chrIII	209159	+	UGUAG	three_prime_UTR		55.5556
YCR090C	YCR090C	chrIII	272654	-	UGUAA	coding_region		56.8465
YDR124W	YDR124W	chrIV	699850	+	UGUAG	five_prime_UTR		50.4983
YDR476C	YDR476C	chrIV	1410790	-	UCUAG	coding_region		44.2708
YGL114W	YGL114W	chrVII	294559	+	UGUAG	coding_region		40.4762
YGR130C	YGR130C	chrVII	753060	-	UGUAG	coding_region		61.7021
YGR201C	YGR201C	chrVII	903210	-	UGUAG	five_prime_UTR		40.4494
YGR210C	YGR210C	chrVII	914781	-	UGUAG	five_prime_UTR		47.3561
YHB1	YGR234W	chrVII	960865	+	UGUAG	coding_region		89.0002
YHC3	YJL059W	chrX	326178	+	UGUAG	coding_region		47.0588
YHP1	YDR451C	chrIV	1362235	-	UGUAA	five_prime_UTR		42.2222
YHR073W-A	YHR073W-A	chrVIII	242721	+	UGUAG	five_prime_UTR		76.7857
YHR112C	YHR112C	chrVIII	335708	-	UGUAG	five_prime_UTR		54.023
YHR138C	YHR138C	chrVIII	377719	-	UGUAA	five_prime_UTR		41.896
YHR210C	YHR210C	chrVIII	520965	-	UGUAA	coding_region		42.8571
YIP5	YGL161C	chrVII	199144	-	UGUAG	three_prime_UTR		41.251
YIP5	YGL161C	chrVII	200090	-	UGUAG	coding_region		61.6667
YJL047C-A	YJL047C-A	chrX	349090	-	UGUAA	coding_region		43.5484
YJL068C	YJL068C	chrX	313206	-	UGUAG	coding_region		51.8526
YJL077W-A	YJL077W-A	chrX	294771	+	UGUAG	five_prime_UTR		44.2308
YJR112W-A	YJR112W-A	chrX	638044	+	UGUAA	coding_region		63.8225
YJR112W-A	YJR112W-A	chrX	638114	+	UGUAA	coding_region		50.6667
YLR041W	YLR041W	chrXII	230401	+	UGUAG	three_prime_UTR		43.2487
YLR108C	YLR108C	chrXII	368154	-	UGUAA	five_prime_UTR		40.6926
YME1	YPR024W	chrXVI	611499	+	UGUAG	coding_region		42.623
YML009W-B	YML009W-B	chrXIII	250432	+	UGUAA	five_prime_UTR		46.4286
YML119W	YML119W	chrXIII	30709	+	UUUAA	coding_region		48
YMR027W	YMR027W	chrXIII	325829	+	UGUAA	five_prime_UTR		43.5115
YNG2	YHR090C	chrVIII	284612	-	UUUAG	coding_region		45.933
YNL108C	YNL108C	chrXIV	419558	-	UGUAG	coding_region		43.3566
YNR014W	YNR014W	chrXIV	652700	+	UGUAG	coding_region		46.875
YNR021W	YNR021W	chrXIV	668654	+	UGUAG	coding_region		44.5378
YOL029C	YOL029C	chrXV	270220	-	UGUAG	coding_region		45.3333
YOL131W	YOL131W	chrXV	73219	+	UGUAG	coding_region		46.8571
YOR019W	YOR019W	chrXV	370118	+	UCUAG	coding_region		47.3282
YOR161C-C	YOR161C-C	chrXV	638718	-	UGUAG	three_prime_UTR		45.122
YOR387C	YOR387C	chrXV	1069918	-	UGUAA	coding_region		46.8535
YPL247C	YPL247C	chrXVI	83319	-	UGUAA	coding_region		52.4217
YPR089W	YPR089W	chrXVI	715841	+	UGUAG	coding_region		42.268
YPT32	YGL210W	chrVII	94051	+	UGUAG	coding_region		48.1127
YSC84	YHR016C	chrVIII	136778	-	UGUAG	three_prime_UTR		56.9853
YSR3	YKR053C	chrXI	534376	-	UGUAG	coding_region		40.8451
YTA6	YPL074W	chrXVI	417366	+	UGUAA	coding_region		57.3864
YTA7	YGR270W	chrVII	1030854	+	UGUAG	coding_region		44.7674
ZRT2	YLR130C	chrXII	402504	-	UGUAG	three_prime_UTR		56.0706

## Sheet: SI_4a_NES_controlHS_overlap
overlap_rows	control_heatshock_Y	ratio_control_heatshock_Y	overlap_rows.1	NES_Y	ratio_NES_Y
433	827	0.523579	433	839	0.516091

## Sheet: SI_5_NES_NES-heatshock_overlap
Annotation	Systermatic.name	chr	position	strand	kmer	type	NES_Y	NES_heatshock_Y
AAP1	YHR047C	chrVIII	198674	-	UGUAA	three_prime_UTR	61.5894	61.9863
AAT1	YKL106W	chrXI	238581	+	UGUAG	coding_region	52.1542	69.2308
ABF1	YKL112W	chrXI	228593	+	UGUAA	coding_region	42.1569	55.5195
ABF1	YKL112W	chrXI	227330	+	UGUAG	coding_region	48.6486	75.625
ABP140	YOR239W	chrXV	786864	+	UGUAA	three_prime_UTR	42.2935	55.1984
ABZ2	YMR289W	chrXIII	850130	+	UGUAA	three_prime_UTR	64.2857	78.125
ACC1	YNR016C	chrXIV	655976	-	UGUAG	coding_region	44.8529	67.0732
ACS2	YLR153C	chrXII	446434	-	UGUAG	coding_region	47.5756	80.7741
ADD66	YKL206C	chrXI	49186	-	UGUAG	coding_region	51.5487	69.01
ADD66	YKL206C	chrXI	49022	-	UGUAG	coding_region	40.8377	72.2652
ADE1	YAR015W	chrI	170066	+	UCUAG	coding_region	43.75	62.7907
ADE16	YLR028C	chrXII	200345	-	UGUAG	coding_region	43.7736	77.6033
ADE4	YMR300C	chrXIII	866945	-	UGUAA	coding_region	43.3673	41.1348
ADE6	YGR061C	chrVII	611863	-	UGUAG	three_prime_UTR	60.5381	73.6842
ADE6	YGR061C	chrVII	612898	-	UGUAA	coding_region	43.1818
ADH3	YMR083W	chrXIII	435083	+	UGUAG	coding_region	53.1269	79.2361
ADH6	YMR318C	chrXIII	911866	-	UGUAG	coding_region	60.3077	66.6667
ADP1	YCR011C	chrIII	134021	-	UUUAG	coding_region	68.0162	85.4917
ADY4	YLR227C	chrXII	591901	-	UGUAG	coding_region	43.2749	76.7635
AGP1	YCL025C	chrIII	77987	-	UGUAG	five_prime_UTR	57.4257	73.7805
AGP1	YCL025C	chrIII	77969	-	UGUAA	five_prime_UTR	40.5172	72.1081
AGX1	YFL030W	chrVI	77843	+	UGUAG	coding_region	42.7885	64.8069
AIM21	YIR003W	chrIX	361156	+	UGUAA	coding_region	48.1481	61.4583
AIM23	YJL131C	chrX	164206	-	UGUAA	three_prime_UTR	50.2326	64.2857
AIM23	YJL131C	chrX	164831	-	UGUAG	coding_region	45.1613	72.9927
AIM24	YJR080C	chrX	580364	-	UGUAG	three_prime_UTR	43.4397	65.3846
AIM25	YJR100C	chrX	616598	-	UGUAG	coding_region	47.2678	74.8428
AIM34	YMR003W	chrXIII	273734	+	UGUAA	three_prime_UTR	44.4251	62.8399
AIM6	YDL237W	chrIV	32026	+	UGUAG	three_prime_UTR	57.3529	73.7864
AIM7	YDR063W	chrIV	579154	+	UGUAG	three_prime_UTR	65.2845	83.455
AIM9	YER080W	chrV	320003	+	UGUAG	coding_region	44.5055	67.6692
AIR1	YIL079C	chrIX	211778	-	UGUAA	coding_region	49.5868
ALA1	YOR335C	chrXV	947035	-	UGUAG	coding_region	43.6594	47.4138
ALD6	YPL061W	chrXVI	434088	+	UGUAA	coding_region	43.0206	88.4184
ALE1	YOR175C	chrXV	659691	-	UGUAA	three_prime_UTR	41.3495	44.4816
ALF1	YNL148C	chrXIV	349836	-	UGUAG	three_prime_UTR	63.8298	74.6753
ALG11	YNL048W	chrXIV	539009	+	UGUAA	coding_region	50	49.5192
ALG11	YNL048W	chrXIV	539407	+	UGUAG	coding_region	41.2879	57.7778
ALG14	YBR070C	chrII	379360	-	UGUAG	coding_region	54.1076	58.8339
ALT2	YDR111C	chrIV	678167	-	UGUAA	three_prime_UTR	53.6082	57.4468
AMD1	YML035C	chrXIII	206657	-	UGUAG	coding_region	47.9452	71.3604
APA1	YCL050C	chrIII	38274	-	UGUAA	coding_region	72.8674
APA1	YCL050C	chrIII	38512	-	UGUAA	coding_region	43.5762
APC11	YDL008W	chrIV	433661	+	UGUAA	coding_region	45.6464	64.1509
APE1	YKL103C	chrXI	246762	-	UGUAG	coding_region	50.5576	86.578
APE1	YKL103C	chrXI	247477	-	UGUAG	coding_region	57.3263	85.2476
APE2	YKL157W	chrXI	157952	+	UGUAG	coding_region	57.3805	81.6199
APE2	YKL157W	chrXI	155151	+	UGUAA	coding_region	50	51.7241
APE3	YBR286W	chrII	775562	+	UGUAG	coding_region	62.536	91.3482
APM2	YHL019C	chrVIII	68314	-	UGUAA	coding_region	43.75	67.4419
APN1	YKL114C	chrXI	223311	-	UGUAG	three_prime_UTR	72.973	66.4634
APS2	YJR058C	chrX	545369	-	UGUAG	five_prime_UTR	44.6779	62.3832
ARA1	YBR149W	chrII	541087	+	UGUAA	three_prime_UTR	65.9134
ARG56	YER069W	chrV	297874	+	UGUAG	coding_region	54.8611	74.2972
ARG8	YOL140W	chrXV	59121	+	UGUAA	coding_region	43.3333	59.9119
ARI1	YGL157W	chrVII	209572	+	UCUAG	coding_region	49.5772	67.3126
ARL1	YBR164C	chrII	567987	-	UGUAG	coding_region	45.6438	79.0184
ARL3	YPL051W	chrXVI	460661	+	UGUAA	three_prime_UTR	43.2432	55.137
ARL3	YPL051W	chrXVI	460315	+	UGUAA	coding_region	44.8649	64.3885
ARO1	YDR127W	chrIV	708686	+	UUUAA	coding_region	44.5255	80.2632
ARO1	YDR127W	chrIV	707791	+	UGUAG	coding_region	54.7619
ARO9	YHR137W	chrVIII	377299	+	UGUAG	three_prime_UTR	41.2234
ARX1	YDR101C	chrIV	655927	-	UGUAA	coding_region	58.1137	44.5161
ASI2	YNL159C	chrXIV	338055	-	UGUAG	three_prime_UTR	42.4561	76.7196
ATF2	YGR177C	chrVII	849624	-	UGUAA	coding_region	50.3497
ATF2	YGR177C	chrVII	849982	-	UGUAA	coding_region	40.3974
ATG26	YLR189C	chrXII	530855	-	UGUAG	coding_region	49.0706	78.781
ATG33	YLR356W	chrXII	840912	+	UCUAG	coding_region	68.8654	84.4211
ATG33	YLR356W	chrXII	840998	+	UGUAG	three_prime_UTR	58.4091	89.5238
ATM1	YMR301C	chrXIII	867994	-	UGUAG	coding_region	47.1429
AUR1	YKL004W	chrXI	436899	+	UGUAG	three_prime_UTR	64.4531
AVT1	YJR001W	chrX	438707	+	UGUAG	three_prime_UTR	56.3218	82
AVT4	YNL101W	chrXIV	437298	+	UGUAG	three_prime_UTR	40.6593	61.9632
AVT5	YBL089W	chrII	49818	+	UGUAG	coding_region	56.9697	85.3107
AVT5	YBL089W	chrII	50247	+	UGUAA	coding_region	51.3131	63.254
AVT7	YIL088C	chrIX	198142	-	UGUAG	coding_region	53.7274	72.048
AVT7	YIL088C	chrIX	197962	-	UGUAA	coding_region	45.3333	73.5786
AYR1	YIL124W	chrIX	126946	+	UGUAG	coding_region	80.6358	93.6136
BDH1	YAL060W	chrI	35807	+	UGUAG	coding_region	44.8454
BDH1	YAL060W	chrI	36342	+	UGUAG	three_prime_UTR	59.0129
BET2	YPR176C	chrXVI	891597	-	UGUAG	coding_region	55.9607	80.3014
BIG1	YHR101C	chrVIII	314980	-	UGUAG	coding_region	65.625	76
BMH1	YER177W	chrV	545512	+	UGUAG	five_prime_UTR	63.3333	72.3917
BMH2	YDR099W	chrIV	654675	+	UGUAU	three_prime_UTR	57.9208	50
BNA6	YFR047C	chrVI	244402	-	UGUAG	coding_region	71.2185	84.6244
BNS1	YGR230W	chrVII	952297	+	UGUAG	coding_region	41.5789	75.8621
BOL3	YAL046C	chrI	57221	-	UGUAA	coding_region	56.4613	74.7919
BPL1	YDL141W	chrIV	203196	+	UGUAG	coding_region	47.5	57.6923
BRL1	YHR036W	chrVIII	180736	+	UGUAG	coding_region	43.8202	46.5517
BRX1	YOL077C	chrXV	186179	-	UGUAG	coding_region	49.632	45.5532
BUB3	YOR026W	chrXV	380827	+	UGUAG	three_prime_UTR	56.3333	77.4737
CAD1	YDR423C	chrIV	1318415	-	UGUAA	coding_region	59.5238	77.6119
CAF120	YNL278W	chrXIV	116470	+	UGUAA	three_prime_UTR	48.3871	41.5094
CAN1	YEL063C	chrV	32907	-	UGUAG	coding_region	45.2381	54.3307
CAR1	YPL111W	chrXVI	340943	+	UGUAG	coding_region	65.9193	95.4867
CAT5	YOR125C	chrXV	559559	-	UGUAG	coding_region	40.5099	61.0101
CAX4	YGR036C	chrVII	559492	-	UGUAA	five_prime_UTR	75.9275	86.5828
CBK1	YNL161W	chrXIV	335144	+	UGUAG	three_prime_UTR	61.4943	79.9043
CBP6	YBR120C	chrII	480778	-	UGUAG	coding_region	44.4987	69.0318
CCE1	YKL011C	chrXI	421536	-	UGUAA	five_prime_UTR	59.8639	88.2353
CCP1	YKR066C	chrXI	566669	-	UCUAG	coding_region	46.7742	83.6257
CCT3	YJL014W	chrX	409241	+	UGUAA	three_prime_UTR	53.3569	62.9508
CCT3	YJL014W	chrX	408576	+	UGUAG	coding_region	64.7312	68.9103
CCT4	YDL143W	chrIV	200844	+	UGUAA	coding_region	59.8071	59.673
CCT5	YJR064W	chrX	557548	+	UGUAG	coding_region	41.3757	41.8065
CCT7	YJL111W	chrX	208688	+	UGUAG	coding_region	40.6051	46.8864
CDC20	YGL116W	chrVII	291034	+	UGUAA	coding_region	45.5814	80.3922
CDC23	YHR166C	chrVIII	437363	-	UGUAG	coding_region	59.0792	77.6786
CDC3	YLR314C	chrXII	763839	-	UGUAG	coding_region	51.1569	62.97
CDC42	YLR229C	chrXII	604214	-	UGUAG	coding_region	44.9846	57.6883
CDC48	YDL126C	chrIV	238375	-	UGUAG	coding_region	47.0297	73.4266
CDC60	YPL160W	chrXVI	250408	+	UGUAA	three_prime_UTR	64.598	62.6506
CDC8	YJR057W	chrX	544738	+	UCUAG	three_prime_UTR	45.1396	74.463
CEG1	YGL130W	chrVII	267499	+	UGUAG	coding_region	48.996	73.1563
CFD1	YIL003W	chrIX	349402	+	UGUAA	coding_region	46.0829	64.0187
CFF1	YML079W	chrXIII	111007	+	UUUAA	three_prime_UTR	50.0228	65.1983
CHS7	YHR142W	chrVIII	384439	+	UGUAA	coding_region	40.0894	44.9871
CHZ1	YER030W	chrV	213837	+	UGUAG	coding_region	51.8855	84.7279
CIA1	YDR267C	chrIV	1002703	-	UGUAG	coding_region	66.6667	77.6256
CIA2	YHR122W	chrVIII	354373	+	UGUAA	three_prime_UTR	47.0588	50.365
CIA2	YHR122W	chrVIII	354289	+	UGUAG	coding_region	46.6472	63.5593
CIK1	YMR198W	chrXIII	662530	+	UGUAA	three_prime_UTR	61.1588	81.1659
CIN10	YDR387C	chrIV	1248527	-	UGUAG	coding_region	47.619	58.3333
CIN4	YMR138W	chrXIII	545658	+	UGUAG	coding_region	69.5652	72.6027
CIN8	YEL061C	chrV	36629	-	UGUAA	coding_region	63.5922	80.4348
CKA2	YOR061W	chrXV	442636	+	UGUAG	three_prime_UTR	41.4873
CKA2	YOR061W	chrXV	442702	+	UGUAG	three_prime_UTR	72.2846	65.3025
CKA2	YOR061W	chrXV	442123	+	UGUAG	coding_region	40.1914	60.4712
CLN1	YMR199W	chrXIII	662530	+	UGUAA	five_prime_UTR	61.1588	81.1659
CLN2	YPL256C	chrXVI	64780	-	UGUAG	three_prime_UTR	50.5155	66.6667
CMK2	YOL016C	chrXV	296080	-	UGUAG	coding_region	51.1765
CMR3	YPR013C	chrXVI	585298	-	GUUCA	coding_region	46.7742	63.6364
CNE1	YAL058W	chrI	38959	+	UGUAG	coding_region	45.9686	68.6063
COQ5	YML110C	chrXIII	50209	-	UGUAA	coding_region	44.479	74.9159
COS1	YNL336W	chrXIV	8364	+	UGUAG	coding_region	56.625	86.7074
COS6	YGR295C	chrVII	1082695	-	UGUAG	coding_region	42.8716
COS8	YHL048W	chrVIII	7581	+	UGUAG	three_prime_UTR	75.6318	85.1901
COS9	YKL219W	chrXI	15706	+	UGUAG	coding_region	43.75	69.1406
COX13	YGL191W	chrVII	144749	+	UCUAG	five_prime_UTR	49.172
COX20	YDR231C	chrIV	926506	-	UGUAG	coding_region	42.8234	76.1687
CPD1	YGR247W	chrVII	985258	+	UGUAG	coding_region	67.3913	89.8438
CPR3	YML078W	chrXIII	111007	+	UUUAA	coding_region	50.0228	65.1983
CQD2	YLR253W	chrXII	643246	+	UGUAG	coding_region	40.0778	52.4272
CRG1	YHR209W	chrVIII	519756	+	UGUAG	coding_region	62.8895	86.4376
CRG1	YHR209W	chrVIII	520297	+	UGUAG	coding_region	45.0331	70.1595
CRN1	YLR429W	chrXII	992804	+	UGUAA	three_prime_UTR	42.2833	65.1481
CRN1	YLR429W	chrXII	992647	+	UGUAG	coding_region	50.5319	71.6216
CRZ1	YNL027W	chrXIV	581675	+	UGUAA	three_prime_UTR	44.2424	53.528
CSE1	YGL238W	chrVII	52442	+	UGUAG	three_prime_UTR	47.1545	75.5844
CSS3	YOL159C	chrXV	17275	-	UGUAG	three_prime_UTR	50.5859	77.5053
CTO1	YCR015C	chrIII	141219	-	UGUAG	coding_region	44.2708	80.8511
CTO1	YCR015C	chrIII	141881	-	UGUAA	coding_region	68.3258	83.7209
CUE5	YOR042W	chrXV	409831	+	UGUAG	three_prime_UTR	43.0769	71.9577
CWC25	YNL245C	chrXIV	185855	-	UCUAG	three_prime_UTR	43.5484
CWH41	YGL027C	chrVII	444312	-	UGUAG	coding_region	43.6464	73.6842
CYB2	YML054C	chrXIII	166134	-	UGUAG	coding_region	50.5051	85.1746
CYR1	YJL005W	chrX	431071	+	UGUAA	coding_region	41.2371	61.9808
DAL3	YIR032C	chrIX	415327	-	UGUAG	coding_region	44.2308	56.3218
DBP2	YNL112W	chrXIV	415530	+	UGUAG	intron	47.8495	54.4371
DBP5	YOR046C	chrXV	415146	-	UGUAU	coding_region	40.2339	60.5128
DBP8	YHR169W	chrVIII	442833	+	UGUAG	coding_region	46.6899	43.0622
DCG1	YIR030C	chrIX	412006	-	UGUAA	three_prime_UTR	53.2164	71.028
DCP2	YNL118C	chrXIV	403796	-	UGUAG	coding_region	77.6	88.4532
DED81	YHR019C	chrVIII	143524	-	UGUAG	coding_region	47.8927	70.0637
DFP2	YAR029W	chrI	186150	+	UGUAA	five_prime_UTR	61.9048	73.0263
DFP2	YAR029W	chrI	185749	+	UUUAG	five_prime_UTR	42.037	42.1166
DIB1	YPR082C	chrXVI	704337	-	UGUAG	coding_region	49.0216	60.5263
DIB1	YPR082C	chrXVI	704209	-	UGUAG	three_prime_UTR	76.4563	80.0403
DIS3	YOL021C	chrXV	283517	-	UGUAA	coding_region	41.8182	61.1111
DIS3	YOL021C	chrXV	283807	-	UGUAG	coding_region	61.7021	64.9351
DLD2	YDL178W	chrIV	140645	+	UGUAG	coding_region	51.5152	72.1198
DOG2	YHR043C	chrVIII	192756	-	UGUAA	three_prime_UTR	48.9433
DOM34	YNL001W	chrXIV	627857	+	UGUAA	coding_region	48.2759	48.1283
DON1	YDR273W	chrIV	1009832	+	UGUAG	five_prime_UTR	44.8718
DOT5	YIL010W	chrIX	335474	+	UGUAA	coding_region	63.706	78.4404
DOT5	YIL010W	chrIX	335607	+	UGUAG	three_prime_UTR	58.8028	80.4348
DOT6	YER088C	chrV	334220	-	UUUAA	coding_region	42.8571	62.6582
DPB3	YBR278W	chrII	760682	+	UGUAG	coding_region	56.25	76.7798
DPB4	YDR121W	chrIV	693859	+	UGUAG	coding_region	63.9535	82
DPH5	YLR172C	chrXII	501237	-	UGUAG	three_prime_UTR	53.5893	82.8647
DRS1	YLL008W	chrXII	133527	+	UGUAG	coding_region	69.4561	65.1163
DSD1	YGL196W	chrVII	131222	+	UGUAA	three_prime_UTR	56.6327	69.9284
DSD1	YGL196W	chrVII	130871	+	UGUAA	coding_region	65.5263	81.4433
DTD1	YDL219W	chrIV	65279	+	UGUAG	coding_region	53.0797	89.403
DUS1	YML080W	chrXIII	109581	+	UGUAG	coding_region	44.5833
DUS4	YLR405W	chrXII	930471	+	UGUAA	coding_region	41.9314	54.3556
DYN1	YKR054C	chrXI	535649	-	UGUAG	coding_region	46.8354	74.359
DYN1	YKR054C	chrXI	536027	-	UGUAU	coding_region	44.186	62.1622
EAF7	YNL136W	chrXIV	371713	+	UGUAG	three_prime_UTR	45.8781	79.7927
ECM22	YLR228C	chrXII	600021	-	UGUAA	coding_region	48.5294	62.1094
ECM31	YBR176W	chrII	584564	+	UGUAG	coding_region	64.0152	84.1379
ECM31	YBR176W	chrII	583042	+	UGUAG	five_prime_UTR	51.7073	64.3204
ECM38	YLR299W	chrXII	728075	+	UGUAA	three_prime_UTR	41.2587	73.0061
ECM38	YLR299W	chrXII	727492	+	UAUAG	coding_region	48.3333	67.3759
ECM4	YKR076W	chrXI	582483	+	UGUAG	coding_region	46.2614	73.4218
EFM4	YIL064W	chrIX	242689	+	UGUAG	coding_region	50.8148	54.3933
EFM4	YIL064W	chrIX	242694	+	UGUAG	coding_region	71.6649	67.2131
EFM4	YIL064W	chrIX	242505	+	UGUAG	coding_region	48.9304	44.4138
EFM5	YGR001C	chrVII	497701	-	UGUAA	coding_region	42.355	65.1163
EFT2	YDR385W	chrIV	1245846	+	UGUAG	three_prime_UTR	58.2551	72.9575
EGT2	YNL327W	chrXIV	26218	+	UGUAA	coding_region	62.9964	88.8889
ELP2	YGR200C	chrVII	899953	-	UGUAG	coding_region	43.1373	64.4068
END3	YNL084C	chrXIV	470020	-	UGUAA	three_prime_UTR	45.0789	60.4801
ENT3	YJR125C	chrX	655956	-	UUUAG	coding_region	49.5575	59.2875
EPL1	YFL024C	chrVI	87631	-	UGUAA	three_prime_UTR	50	50
ERG24	YNL280C	chrXIV	109543	-	UUUAG	coding_region	41.8269	50
ERG27	YLR100W	chrXII	341994	+	UGUAG	coding_region	53.5912	70.2991
ERG28	YER044C	chrV	237561	-	UGUAA	three_prime_UTR	46.3604
ERG7	YHR072W	chrVIII	241369	+	UGUAG	three_prime_UTR	43.9589	59.6386
ERG7	YHR072W	chrVIII	241181	+	UGUAG	coding_region	60.5678	73.2143
ERJ5	YFR041C	chrVI	237752	-	UGUAA	coding_region	49.726	58.403
ERP6	YGL002W	chrVII	495275	+	UGUAG	three_prime_UTR	64.0052	76.3672
ERP6	YGL002W	chrVII	494843	+	UCUAG	coding_region	48.9028	73.4114
ESL2	YKR096W	chrXI	629494	+	UUUAG	coding_region	40.7407	72.8814
ETR1	YBR026C	chrII	293148	-	UGUAA	coding_region	54.4732	82.9766
ETR1	YBR026C	chrII	292810	-	UAUAG	three_prime_UTR	52.4422	82.6467
FAS1	YKL182W	chrXI	105616	+	UGUAG	coding_region	42.2717	85.3261
FAS1	YKL182W	chrXI	103996	+	UGUAG	coding_region	54	87.8788
FCY21	YER060W	chrV	275192	+	UGUAA	coding_region	43.1193	60.9195
FDC1	YDR539W	chrIV	1513530	+	UGUAA	coding_region	57.6419	80.4878
FET3	YMR058W	chrXIII	388792	+	UGUAA	five_prime_UTR	42.2003	62.7451
FIT2	YOR382W	chrXV	1059601	+	UGUAA	coding_region	42.0378	84.7574
FIT2	YOR382W	chrXV	1059364	+	UGUAA	five_prime_UTR	42.1365	61.9718
FLC3	YGL139W	chrVII	246636	+	UUUAG	coding_region	66.9355	60.7595
FMP25	YLR077W	chrXII	284761	+	UGUAG	coding_region	44.5946	71.1111
FMP45	YDL222C	chrIV	60590	-	UGUAA	three_prime_UTR	55.0336
FMP52	YER004W	chrV	160116	+	UCUAG	coding_region	45.8472	56.8493
FOB1	YDR110W	chrIV	677810	+	UGUAG	three_prime_UTR	45.7627	51.0949
FOL2	YGR267C	chrVII	1025967	-	UGUAG	five_prime_UTR	52.2989	71.1929
FRD1	YEL047C	chrV	65911	-	UGUAG	coding_region	41.7683	59.3354
FRE6	YLL051C	chrXII	37496	-	UGUAA	coding_region	54.2773	64.5161
FRS1	YLR060W	chrXII	262769	+	UGUAA	three_prime_UTR	57.8648	68.003
FRS2	YFL022C	chrVI	93483	-	UCUAG	three_prime_UTR	42.6606	58.4906
FRT1	YOR324C	chrXV	923476	-	UGUAG	coding_region	44.5	66.443
FSF1	YOR271C	chrXV	830969	-	UGUAG	three_prime_UTR	50.8621	50.9804
FUI1	YBL042C	chrII	138499	-	UGUAU	coding_region	51.9097
FUM1	YPL262W	chrXVI	47356	+	UGUAG	coding_region	56.2189	68.8356
FUN14	YAL008W	chrI	137401	+	UGUAG	coding_region	66.3326	83.2243
FYV6	YNL133C	chrXIV	374610	-	UGUAG	coding_region	41.6084	77.8748
GAD1	YMR250W	chrXIII	771483	+	UGUAG	coding_region	70.3297	92.5127
GAL11	YOL051W	chrXV	237827	+	UGUAG	coding_region	46.9231	56.962
GAL83	YER027C	chrV	209262	-	UGUAA	coding_region	68.6992	82.963
GBP2	YCL011C	chrIII	102300	-	UGUAG	coding_region	45.0572	66.0714
GCD1	YOR260W	chrXV	815468	+	UGUAA	coding_region	68.4755	53.6145
GCD10	YNL062C	chrXIV	508624	-	UGUAG	three_prime_UTR	56.5657	83.7838
GCN1	YGL195W	chrVII	139188	+	UGUAG	coding_region	60.2871	89.9543
GCR2	YNL199C	chrXIV	264875	-	UGUAG	three_prime_UTR	43.5644	61.7886
GCS1	YDL226C	chrIV	51041	-	UGUAA	three_prime_UTR	58.8993	56.4621
GCV3	YAL044C	chrI	57900	-	UGUAG	three_prime_UTR	55.4562	80.0572
GDA1	YEL042W	chrV	74862	+	UGUAG	coding_region	76.0563	69.2308
GDE1	YPL110C	chrXVI	341135	-	UGUAG	coding_region	41.6	80
GDI1	YER136W	chrV	439704	+	UGUAG	coding_region	41.5385	54.5205
GEF1	YJR040W	chrX	510119	+	UAUAG	three_prime_UTR	50.4673	56.8627
GEF1	YJR040W	chrX	510099	+	UGUAA	three_prime_UTR	61.7978	78.8591
GET1	YGL020C	chrVII	457891	-	UCUAG	five_prime_UTR	48.7836	71.6
GET3	YDL100C	chrIV	282322	-	UGUAA	coding_region	53.9467	75.0946
GGA2	YHR108W	chrVIII	330129	+	UGUAG	three_prime_UTR	44.9304	61.3059
GIR2	YDR152W	chrIV	766454	+	UGUAG	coding_region	74.8315	75.6985
GLE1	YDL207W	chrIV	88507	+	UGUAG	coding_region	57.5	51.7241
GLN4	YOR168W	chrXV	651801	+	UGUAA	three_prime_UTR	58.2659	70.9845
GLO2	YDR272W	chrIV	1009832	+	UGUAG	coding_region	44.8718
GOR1	YNL274C	chrXIV	121251	-	UGUAG	coding_region	74.2054	90.159
GPB2	YAL056W	chrI	41941	+	UUUAG	three_prime_UTR	61.8799	65.8986
GPI11	YDR302W	chrIV	1068065	+	UCUAG	coding_region	51.2021	68.3121
GPI12	YMR281W	chrXIII	832281	+	UGUAG	five_prime_UTR	50.9434	56.8421
GPT2	YKR067W	chrXI	569707	+	UCUAG	coding_region	51.0791	78.0287
GPX2	YBR244W	chrII	708109	+	UGUAG	three_prime_UTR	43.8378	73.3013
GRS1	YBR121C	chrII	483360	-	UGUAG	coding_region	61.7788	78.0645
GRS2	YPR081C	chrXVI	704209	-	UGUAG	five_prime_UTR	76.4563	80.0403
GRS2	YPR081C	chrXVI	704337	-	UGUAG	five_prime_UTR	49.0216	60.5263
GRX6	YDL010W	chrIV	433112	+	UGUAG	three_prime_UTR	62.3345
GSF2	YML048W	chrXIII	178950	+	UCUAG	coding_region	55.9929	67.9462
GSY2	YLR258W	chrXII	661272	+	UGUAG	coding_region	55.0459	87.0773
GTA1	YEL043W	chrV	73384	+	UGUAG	three_prime_UTR	42.1875	61.1111
GTR2	YGR163W	chrVII	827559	+	UUUAG	coding_region	43.7811	67.7249
GTT1	YIR038C	chrIX	424058	-	UCUAG	coding_region	50.2564	71.8157
GTT1	YIR038C	chrIX	424185	-	UGUAG	coding_region	44.6328	78.6382
GTT3	YEL017W	chrV	124529	+	UGUAA	coding_region	52.5	56.7839
GUT1	YHL032C	chrVIII	36351	-	UGUAA	three_prime_UTR	57.7586	79.5918
GVP36	YIL041W	chrIX	277579	+	UCUAG	three_prime_UTR	53.6452	63.2633
GWT1	YJL091C	chrX	261055	-	UGUAG	three_prime_UTR	57.931	83.2515
HAP3	YBL021C	chrII	181522	-	UGUAA	three_prime_UTR	60.0522	53.5593
HAT1	YPL001W	chrXVI	554846	+	UGUAG	coding_region	51.3353	66.442
HBN1	YCL026C-B	chrIII	73706	-	UGUAA	coding_region	57.6401	84.8023
HBS1	YKR084C	chrXI	598064	-	UGUAG	coding_region	55.4974	72.3404
HDA1	YNL021W	chrXIV	594341	+	UGUAG	coding_region	53.2164	61.0315
HEL2	YDR266C	chrIV	1000081	-	UGUAA	three_prime_UTR	50.8876	70.5607
HEM14	YER014W	chrV	184065	+	UGUAG	coding_region	53.3898	74.7634
HEM14	YER014W	chrV	183717	+	UGUAA	coding_region	50.3356	48.8152
HEM14	YER014W	chrV	182649	+	UGUAG	coding_region	55.5556	66.0194
HEM3	YDL205C	chrIV	93768	-	UGUAG	five_prime_UTR	48.8095	66.6667
HFD1	YMR110C	chrXIII	490701	-	UGUAG	coding_region	49.8734	78.8187
HHO1	YPL127C	chrXVI	308666	-	UGUAA	three_prime_UTR	41.9501	60.5764
HIS2	YFR025C	chrVI	203678	-	UGUAG	three_prime_UTR	48.2877	70.0483
HIS6	YIL020C	chrIX	314059	-	UGUAG	coding_region	52.0468	69.3878
HNT2	YDR305C	chrIV	1073038	-	UGUAG	coding_region	47.4522	87.156
HOG1	YLR113W	chrXII	372857	+	UGUAG	coding_region	43.1464
HPA3	YEL066W	chrV	27222	+	UGUAG	three_prime_UTR	45.0549	75
HRT1	YOL133W	chrXV	70569	+	UGUAG	coding_region	50	84.6737
HRT3	YLR097C	chrXII	336664	-	UGUAG	coding_region	50.1866	59.7497
HSP78	YDR258C	chrIV	972142	-	UCUAG	coding_region	56.1069
HSU1	YLL058W	chrXII	24620	+	UGUAA	coding_region	51.6949	71.2
HTD2	YHR067W	chrVIII	232019	+	UGUAA	three_prime_UTR	52.2659	58.5526
HUA1	YGR268C	chrVII	1025967	-	UGUAG	three_prime_UTR	52.2989	71.1929
HUA2	YOR284W	chrXV	849314	+	UGUAG	three_prime_UTR	55.1724	89.2857
HUT1	YPL244C	chrXVI	87897	-	UGUAA	coding_region	47.3804	59.1966
HXK1	YFR053C	chrVI	254103	-	UCUAG	coding_region	42.115
IBD2	YNL164C	chrXIV	325719	-	UGUAG	coding_region	60.5178	51.0067
ICP55	YER078C	chrV	316809	-	UGUAA	coding_region	43.6754	53.2
IDH1	YNL037C	chrXIV	557922	-	UGUAA	coding_region	43.9691	67.6965
IDP2	YLR174W	chrXII	505645	+	UGUAG	coding_region	45.9016	79.5082
IES6	YEL044W	chrV	70351	+	UGUAG	three_prime_UTR	52.6316
IGD1	YFR017C	chrVI	183696	-	UGUAG	five_prime_UTR	56.0811	72.0588
IGD1	YFR017C	chrVI	183162	-	UGUAG	five_prime_UTR	53.6723	78.2051
ILS1	YBL076C	chrII	80980	-	UGUAA	three_prime_UTR	55.812	71.0074
ILV1	YER086W	chrV	328673	+	UUUAG	coding_region	47.7574	43.5695
IMD2	YHR216W	chrVIII	555838	+	UGUAG	coding_region	45.9854	71.1111
IME4	YGL192W	chrVII	144749	+	UCUAG	three_prime_UTR	49.172
IMH1	YLR309C	chrXII	747450	-	UGUAA	three_prime_UTR	43.3333	71.8543
IMP4	YNL075W	chrXIV	486101	+	UUUAG	coding_region	49.4015	45.5056
INM1	YHR046C	chrVIII	197549	-	UGUAG	coding_region	58.1545	51.1785
INP54	YOL065C	chrXV	205593	-	UUUAG	coding_region	53.7037	58.75
IRC21	YMR073C	chrXIII	412119	-	UCUAG	three_prime_UTR	43.5252	64.8352
IST2	YBR086C	chrII	421434	-	UGUAA	coding_region	50.1976	60.1399
ITT1	YML068W	chrXIII	138764	+	UGUAA	coding_region	55.4264	76.7123
JJJ1	YNL227C	chrXIV	220609	-	UGUAG	three_prime_UTR	60.1449	62.5
KAP104	YBR017C	chrII	271182	-	UGUAG	coding_region	50	80.4511
KAP104	YBR017C	chrII	272124	-	UGUAG	coding_region	56.2814	84.1584
KRE33	YNL132W	chrXIV	376859	+	UGUAA	coding_region	41.9355
KTD1	YAR028W	chrI	185749	+	UUUAG	three_prime_UTR	42.037	42.1166
KTR4	YBR199W	chrII	620189	+	UGUAA	coding_region	56.7077
LAG2	YOL025W	chrXV	275811	+	UGUAA	coding_region	44.7619	62.3077
LAM6	YLR072W	chrXII	280957	+	UGUAA	three_prime_UTR	62.3762	78.9474
LAP2	YNL045W	chrXIV	543042	+	UGUAA	coding_region	44.8276	61.0294
LAP2	YNL045W	chrXIV	544836	+	UGUAG	coding_region	43.4783	83.9798
LAS1	YKR063C	chrXI	560757	-	UGUAG	three_prime_UTR	45.1613	41.6667
LAS17	YOR181W	chrXV	677883	+	UGUAA	three_prime_UTR	41.1765	76.1506
LCB2	YDR062W	chrIV	577409	+	UGUAA	coding_region	50.8475	55.7252
LCB3	YJL134W	chrX	159459	+	UGUAA	three_prime_UTR	53.2223	65.401
LCB3	YJL134W	chrX	159454	+	UGUAG	three_prime_UTR	59.375	70.1754
LCL2	YLR104W	chrXII	346581	+	UGUAG	five_prime_UTR	43.7473	74.0153
LDB7	YBL006C	chrII	216580	-	UGUAA	three_prime_UTR	45.7953	64.4068
LEU4	YNL104C	chrXIV	426402	-	UGUAG	coding_region	45.9087	55.0682
LEU9	YOR108W	chrXV	523916	+	UGUAG	coding_region	40.146
LIF1	YGL090W	chrVII	344779	+	UUUAG	three_prime_UTR	42.2222	60.6061
LOA1	YPR139C	chrXVI	813537	-	UGUAA	coding_region	49.5838	76.412
LOT6	YLR011W	chrXII	169498	+	UGUAA	coding_region	41.1628	69.0476
LPD1	YFL018C	chrVI	102433	-	UGUAG	coding_region	50.1211	70.5539
LPD1	YFL018C	chrVI	102964	-	UGUAG	coding_region	48.3689	83.2439
LPD1	YFL018C	chrVI	101605	-	UAUAG	three_prime_UTR	44.8916	63.7188
LRE1	YCL051W	chrIII	36523	+	UGUAG	coding_region	51.6854	75.6863
LRE1	YCL051W	chrIII	37700	+	UGUAG	three_prime_UTR	75	82.2674
LRE1	YCL051W	chrIII	37681	+	UGUAG	three_prime_UTR	56	70.8075
LRO1	YNR008W	chrXIV	642379	+	UGUAA	coding_region	49.0196	73.4694
LSB3	YFR024C-A	chrVI	202708	-	UUUAG	coding_region	52.7778	71.2
LSG1	YGL099W	chrVII	315845	+	UGUAA	coding_region	53.3835	48.2759
LSP1	YPL004C	chrXVI	551538	-	UCUAG	coding_region	41.9355	85.0711
LYS5	YGL154C	chrVII	215242	-	UGUAA	three_prime_UTR	45.4545	58.1818
MAK32	YCR019W	chrIII	153408	+	UGUAA	coding_region	52.2581	71.1111
MAM3	YOL060C	chrXV	213863	-	UCUAA	three_prime_UTR	51.4925	48.0094
MAP2	YBL091C	chrII	47311	-	UGUAG	three_prime_UTR	50.8361	84.6393
MBP1	YDL056W	chrIV	354747	+	UGUAG	coding_region	45.8647	68.8995
MCA1	YOR197W	chrXV	718428	+	UGUAG	three_prime_UTR	69.0758	73.3553
MCA1	YOR197W	chrXV	717378	+	UGUAA	coding_region	47.9079
MCM21	YDR318W	chrIV	1105024	+	UGUAG	three_prime_UTR	59.4796	69.4981
MCX1	YBR227C	chrII	673525	-	UGUAG	three_prime_UTR	48.4716	60.9137
MDG1	YNL173C	chrXIV	308850	-	UGUAG	three_prime_UTR	49.2958	93.1452
MDL1	YLR188W	chrXII	530516	+	UGUAA	three_prime_UTR	43.6047	51.6129
MDM1	YML104C	chrXIII	58894	-	UGUAA	three_prime_UTR	71.6981	87.0588
MDM1	YML104C	chrXIII	59069	-	UGUAG	coding_region	54.955	79.3103
MDM1	YML104C	chrXIII	58948	-	UGUAA	coding_region	42.5676	62.3529
MDR1	YGR100W	chrVII	691747	+	UUUAG	coding_region	50	68.5393
MEC3	YLR288C	chrXII	714620	-	UGUAA	coding_region	46.0526	54.7046
MEF1	YLR069C	chrXII	272891	-	UGUAG	coding_region	49.3976	54.5455
MES1	YGR264C	chrVII	1019600	-	UGUAA	coding_region	49.3294	63.9794
MET13	YGL125W	chrVII	272424	+	UGUAG	five_prime_UTR	49.0566	69.0476
MET8	YBR213W	chrII	651237	+	UGUAG	three_prime_UTR	43.2099	56.7164
MF(ALPHA)1	YPL187W	chrXVI	194167	+	UGUAG	three_prime_UTR	73.6088	93.1925
MGR3	YMR115W	chrXIII	497939	+	UUUAA	coding_region	43.6893	50.2793
MGT1	YDL200C	chrIV	100503	-	UGUAG	coding_region	44.1426	55.2469
MIC60	YKR016W	chrXI	470973	+	UGUAG	coding_region	60.8833	77.1372
MID1	YNL291C	chrXIV	84827	-	UGUAG	coding_region	51.8519	52.2989
MIL1	YFL034W	chrVI	67887	+	UGUAG	coding_region	42.8571	54.0541
MIN7	YBR201C-A	chrII	624292	-	UGUAG	three_prime_UTR	57.289	75.8355
MIS1	YBR084W	chrII	411340	+	UGUAG	coding_region	40.3974	57.5758
MIX23	YBL107C	chrII	9839	-	UGUAG	three_prime_UTR	40.8482	54.0123
MNN11	YJL183W	chrX	85344	+	UGUAA	three_prime_UTR	46.1889	48.1752
MNN2	YBR015C	chrII	268020	-	UGUAG	coding_region	54.2453	82.7476
MNT2	YGL257C	chrVII	12872	-	UGUAG	coding_region	49.9586	73.9508
MPD2	YOL088C	chrXV	153773	-	UGUAG	three_prime_UTR	42.4572	72.5995
MPH1	YIR002C	chrIX	357533	-	UGUAA	coding_region	52.7108	55.877
MRP51	YPL118W	chrXVI	327166	+	UGUAG	coding_region	45.8647	70.1599
MRPL22	YNL177C	chrXIV	303972	-	UGUAA	coding_region	56.1111	62.7158
MRPS12	YNR036C	chrXIV	694629	-	UGUAA	coding_region	78.5933	88.8816
MRPS8	YMR158W	chrXIII	572750	+	UGUAA	three_prime_UTR	45.6105	64.0523
MRS6	YOR370C	chrXV	1029202	-	UGUAG	coding_region	48.7685	64.6465
MRS6	YOR370C	chrXV	1029499	-	UGUAG	coding_region	50.1887	50.2513
MRX18	YBR056W	chrII	348981	+	UGUAG	coding_region	40.5769
MRX4	YPL168W	chrXVI	232349	+	UGUAG	coding_region	50	64.2077
MRX8	YDR336W	chrIV	1144872	+	UGUAG	five_prime_UTR	66.9643	80.7273
MSC7	YHR039C	chrVIII	186004	-	UGUAG	coding_region	47.1471	65.5629
MSN5	YDR335W	chrIV	1144872	+	UGUAG	three_prime_UTR	66.9643	80.7273
MSS116	YDR194C	chrIV	846694	-	UUUAG	coding_region	51.1822	49.789
MSS116	YDR194C	chrIV	845843	-	UGUAA	three_prime_UTR	47.5894	41.14
MSS18	YPR134W	chrXVI	798901	+	UGUAA	three_prime_UTR	46.6258	50.5338
MTC2	YKL098W	chrXI	257841	+	UGUAA	coding_region	44.6602	56.6265
MTD1	YKR080W	chrXI	590753	+	UGUAG	coding_region	55.2846	58.4337
MTQ2	YDR140W	chrIV	734982	+	UGUAG	three_prime_UTR	45	59.322
MTR4	YJL050W	chrX	345536	+	UGUAG	coding_region	47.557	79.1667
MXR1	YER042W	chrV	235489	+	UGUAG	coding_region	48.0392	84.507
NBA1	YOL070C	chrXV	197085	-	UAUAG	three_prime_UTR	51.2605	77.0642
NEL1	YHR035W	chrVIII	180736	+	UGUAG	three_prime_UTR	43.8202	46.5517
NFG1	YLR042C	chrXII	230033	-	UGUAG	coding_region	44.9024	74.4444
NHX1	YDR456W	chrIV	1367630	+	UGUAG	coding_region	69.8347	86.1972
NMT1	YLR195C	chrXII	542361	-	UGUAG	coding_region	62.9172	82.6879
NMT1	YLR195C	chrXII	543059	-	UGUAG	coding_region	49.3049	80.6569
NMT1	YLR195C	chrXII	542808	-	UGUAG	coding_region	70.396	86.4916
NNR1	YNL200C	chrXIV	264463	-	UGUAA	five_prime_UTR	43.2749	73.6246
NOB1	YOR056C	chrXV	430797	-	UGUAG	coding_region	57.9134	51.2427
NOB1	YOR056C	chrXV	430225	-	UGUAG	three_prime_UTR	56.9087	56.25
NOP13	YNL175C	chrXIV	307504	-	UGUAG	coding_region	40.7684	69.6791
NOP4	YPL043W	chrXVI	470162	+	UGUAG	coding_region	61.6279
NOP53	YPL146C	chrXVI	276633	-	UGUAG	coding_region	41.7614	44.8113
NPL6	YMR091C	chrXIII	450385	-	UGUAG	coding_region	51.1568	70.5882
NPP2	YEL016C	chrV	124893	-	UGUAG	coding_region	70.0389	73.1034
NRE1	YIR035C	chrIX	421173	-	UUUAG	coding_region	53.435	45.4648
NRM1	YNR009W	chrXIV	642379	+	UGUAA	five_prime_UTR	49.0196	73.4694
NRT1	YOR071C	chrXV	461449	-	UGUAG	five_prime_UTR	69.5652	78.4108
NSE5	YML023C	chrXIII	227007	-	UGUAA	coding_region	54.4262	64.4737
NSG1	YHR133C	chrVIII	370855	-	UCUAG	coding_region	52.302	59.8058
NUG1	YER006W	chrV	164314	+	UGUAA	three_prime_UTR	42.5121	46.8599
NUP116	YMR047C	chrXIII	363305	-	UGUAA	three_prime_UTR	53.4091	63.9175
NUP2	YLR335W	chrXII	799423	+	UGUAG	coding_region	44.2786	71.7742
NUP49	YGL172W	chrVII	182179	+	UGUAA	three_prime_UTR	43.0993	56.0254
NUP85	YJR042W	chrX	514644	+	UGUAG	coding_region	57.8378	64.4628
NUP85	YJR042W	chrX	515898	+	UGUAG	coding_region	41.1184	59.5238
NUS1	YDL193W	chrIV	115971	+	UUUAG	three_prime_UTR	46.6523
ODC2	YOR222W	chrXV	759169	+	UGUAG	coding_region	71.1033	78.6408
OMA1	YKR087C	chrXI	603787	-	UGUAG	coding_region	49.7423	74.2806
ORC5	YNL261W	chrXIV	155803	+	UGUAG	coding_region	41.25	63.5417
OST5	YGL226C-A	chrVII	72751	-	UCUAG	coding_region	73.1316	85.2261
OST6	YML019W	chrXIII	234337	+	UGUAA	coding_region	61.8541	60.7332
OTU1	YFL044C	chrVI	45469	-	UGUAG	coding_region	43.3962	86.4706
PAF1	YBR279W	chrII	762338	+	UGUAG	coding_region	56.7114	82.3409
PAI3	YMR174C	chrXIII	610095	-	UGUAG	three_prime_UTR	49.6536	88.1469
PAN3	YKL025C	chrXI	391045	-	UGUAA	coding_region	44.3787	66.1972
PAT1	YCR077C	chrIII	250226	-	UGUAA	three_prime_UTR	63.5922	69.8413
PBP4	YDL053C	chrIV	362231	-	UGUAG	coding_region	68.2011	80.5417
PBR1	YNL181W	chrXIV	299582	+	UGUAG	three_prime_UTR	71.1268	80.8696
PDC2	YDR081C	chrIV	607968	-	UCUAG	coding_region	41.4474	51.8868
PDI1	YCL043C	chrIII	49581	-	UGUAG	coding_region	64.4936	75.6045
PDR16	YNL231C	chrXIV	215989	-	UGUAA	coding_region	48.5751	69.9851
PDX1	YGR193C	chrVII	884957	-	UGUAG	coding_region	53.6232	82.6087
PDX3	YBR035C	chrII	306243	-	UGUAG	three_prime_UTR	64.4703	87.607
PER33	YLR064W	chrXII	266275	+	UGUAG	coding_region	46.1885
PEX19	YDL065C	chrIV	336921	-	UGUAG	coding_region	54.1045	78.2946
PEX22	YAL055W	chrI	42685	+	UGUAG	coding_region	70.537	91.6477
PEX35	YGR168C	chrVII	833716	-	UGUAA	coding_region	48.3871	58.0431
PGA2	YNL149C	chrXIV	349836	-	UGUAG	five_prime_UTR	63.8298	74.6753
PGM1	YKL127W	chrXI	205317	+	UGUAG	three_prime_UTR	43.3962	68.1564
PGM1	YKL127W	chrXI	205330	+	UGUAG	three_prime_UTR	54.2857	67.5565
PHB1	YGR132C	chrVII	757288	-	UGUAA	five_prime_UTR	46.4286	52.1368
PHB2	YGR231C	chrVII	952792	-	UGUAG	coding_region	64.2817	75.1215
PHB2	YGR231C	chrVII	953299	-	UGUAG	coding_region	43.6965	76.7045
PIF1	YML061C	chrXIII	151473	-	UGUAG	coding_region	47.1698	40.5405
PKH1	YDR490C	chrIV	1431910	-	UGUAA	three_prime_UTR	53.2258	64.2045
PLB2	YMR006C	chrXIII	278690	-	UGUAA	coding_region	41.1504	48.2143
PMC1	YGL006W	chrVII	489498	+	UGUAA	three_prime_UTR	41.0646
PML1	YLR016C	chrXII	176950	-	UGUAA	coding_region	47.8271	70.644
PMP3	YDR276C	chrIV	1013135	-	UGUAG	three_prime_UTR	50	68.4492
PMR1	YGL167C	chrVII	187511	-	UGUAG	three_prime_UTR	51.9943	71.3494
PMT1	YDL095W	chrIV	288276	+	UGUAG	coding_region	44.4444	77.7778
PMT2	YAL023C	chrI	106542	-	UCUAG	coding_region	55.5556	65.7895
POC4	YPL144W	chrXVI	280961	+	UGUAA	three_prime_UTR	41.0959	55.5263
POL3	YDL102W	chrIV	279907	+	UGUAA	coding_region	58.9041	63.6364
POP5	YAL033W	chrI	83134	+	UGUAG	coding_region	67.3352	83.7991
POP7	YBR167C	chrII	571376	-	UGUAG	three_prime_UTR	75.2768	73.8318
PPM2	YOL141W	chrXV	59121	+	UGUAA	three_prime_UTR	43.3333	59.9119
PRD1	YCL057W	chrIII	24808	+	UGUAA	coding_region	48.6486	40.7895
PRO2	YOR323C	chrXV	921824	-	UGUAA	coding_region	54.3046	67.2634
PRS1	YKL181W	chrXI	107168	+	UGUAA	five_prime_UTR	49.76	46.8421
PRS1	YKL181W	chrXI	107327	+	UGUAA	coding_region	44.8417	45.7944
PRY2	YKR013W	chrXI	465066	+	UCUAG	three_prime_UTR	62.6667	90.9091
PSD1	YNL169C	chrXIV	316155	-	UGUAA	three_prime_UTR	46.1844	65.8105
PSE1	YMR308C	chrXIII	889127	-	UGUAG	coding_region	57.9151	76.5957
PSF2	YJL072C	chrX	304668	-	UGUAA	three_prime_UTR	45.5446	60.3448
PTC1	YDL006W	chrIV	440534	+	UUUAG	coding_region	55.5838	74.4792
PTC5	YOR090C	chrXV	492195	-	UGUAG	coding_region	46.1165	64.4578
PTM1	YKL039W	chrXI	362612	+	UGUAA	five_prime_UTR	45.3216	75.5776
PTP1	YDL230W	chrIV	43151	+	UGUAG	coding_region	44.0252	78.1116
PUP1	YOR157C	chrXV	631654	-	UGUAG	coding_region	55.8678	67.664
PUP3	YER094C	chrV	348790	-	UGUAG	coding_region	52.4416
PUT2	YHR037W	chrVIII	183760	+	UGUAA	three_prime_UTR	42.268	56.5491
PUT7	YLR283W	chrXII	705012	+	UGUAG	five_prime_UTR	41.9355	62.1318
PWP1	YLR196W	chrXII	545780	+	UGUAA	three_prime_UTR	40.3442
QDR2	YIL121W	chrIX	132554	+	UGUAG	coding_region	48.3516	68.9655
RAD10	YML095C	chrXIII	81292	-	UGUAG	three_prime_UTR	41.6667	53.7037
RAD23	YEL037C	chrV	81401	-	UGUAG	three_prime_UTR	50	45.5399
RAD52	YML032C	chrXIII	213713	-	UGUAG	coding_region	46.4912	65.3846
RAM1	YDL090C	chrIV	296223	-	UGUAG	coding_region	43.1373	69.0722
RBG2	YGR173W	chrVII	845152	+	UGUAA	three_prime_UTR	51.1905	75.8621
RCK2	YLR248W	chrXII	633927	+	UUUAA	five_prime_UTR	46.8354
RCL1	YOL010W	chrXV	308309	+	UCUCA	coding_region	45.0644
RCL1	YOL010W	chrXV	308128	+	UGUAA	coding_region	43.2339	77.0701
RCM1	YNL022C	chrXIV	591983	-	UGUAG	coding_region	43.9093	59.1216
RDI1	YDL135C	chrIV	218484	-	UGUAG	three_prime_UTR	75.8264	86.3556
RET2	YFR051C	chrVI	251516	-	UCUAG	coding_region	45.5882	56.6138
REX4	YOL080C	chrXV	180438	-	UGUAG	three_prime_UTR	41.6149	51.0417
RFA3	YJL173C	chrX	96073	-	UGUAG	three_prime_UTR	59.0263	71.7191
RFC1	YOR217W	chrXV	750250	+	UGUAA	coding_region	43.4959	56.25
RFC1	YOR217W	chrXV	749470	+	UGUAA	coding_region	46.6667	61.4583
RGC1	YPR115W	chrXVI	758196	+	UGUAA	three_prime_UTR	61.435	84.1509
RGL1	YPL066W	chrXVI	427533	+	UCUAG	coding_region	43.1579	56.9149
RIB1	YBL033C	chrII	158646	-	UGUAG	three_prime_UTR	54.2005	74.3169
RIM11	YMR139W	chrXIII	545658	+	UGUAG	five_prime_UTR	69.5652	72.6027
RIM20	YOR275C	chrXV	839002	-	UGUAG	three_prime_UTR	46.0526	78.6585
RIO1	YOR119C	chrXV	548694	-	UGUAA	three_prime_UTR	72.3898	79.1749
RIT1	YMR283C	chrXIII	835328	-	UGUAG	coding_region	40.239	59.4595
RLI1	YDR091C	chrIV	628460	-	UGUAA	coding_region	59.4937	40.9091
ROT1	YMR200W	chrXIII	665494	+	UGUAG	coding_region	53.8026	76.9039
ROT2	YBR229C	chrII	676739	-	UGUAA	coding_region	68.2731	90.9722
ROT2	YBR229C	chrII	678596	-	UGUAA	coding_region	44.6154	57.1429
ROT2	YBR229C	chrII	677777	-	UGUAG	coding_region	44.1558	81.5789
RPB7	YDR404C	chrIV	1276940	-	UGUAG	coding_region	62.3482	80.0691
RPC10	YHR143W-A	chrVIII	387736	+	UGUAG	three_prime_UTR	41.6667
RPD3	YNL330C	chrXIV	18419	-	UGUAA	coding_region	57.8207	79.1317
RPH1	YER169W	chrV	525899	+	UGUAG	three_prime_UTR	52.7778	58.4098
RPL17B	YJL177W	chrX	90699	+	UGUAG	five_prime_UTR	62.5	57.8616
RPL25	YOL127W	chrXV	81298	+	UGUAG	three_prime_UTR	69.9551	81.5593
RPL34A	YER056C-A	chrV	270211	-	UGUAG	five_prime_UTR	49.8511	55.3133
RPL9A	YGL147C	chrVII	225962	-	UGUAG	three_prime_UTR	54.6012	63.9731
RPN5	YDL147W	chrIV	191318	+	UGUAG	coding_region	40.8708	52.381
RPS0A	YGR214W	chrVII	920528	+	UGUAG	five_prime_UTR	42.3077	72.8571
RPS0B	YLR048W	chrXII	242176	+	UGUAA	five_prime_UTR	41.2969	65.5172
RPS10B	YMR230W	chrXIII	733414	+	UGUAA	three_prime_UTR	65.3846
RPS12	YOR369C	chrXV	1029202	-	UGUAG	five_prime_UTR	48.7685	64.6465
RPS30A	YLR287C-A	chrXII	713197	-	UGUAA	five_prime_UTR	53.5565	47.1538
RPS4A	YJR145C	chrX	701869	-	UGUAA	three_prime_UTR	43.1762	63.0435
RPT1	YKL145W	chrXI	174733	+	UGUAG	coding_region	47.7502	62.4413
RPT6	YGL048C	chrVII	410514	-	UGUAG	coding_region	56.2654	73.8947
RRF1	YHR038W	chrVIII	184322	+	UUUAG	coding_region	50.8041	67.6754
RRN9	YMR270C	chrXIII	806104	-	UGUAG	coding_region	65.2074	69.5187
RRP1	YDR087C	chrIV	617419	-	UGUAG	three_prime_UTR	54.3716	54.321
RRP14	YKL082C	chrXI	281542	-	UGUAA	coding_region	44.9438	61.9355
RRP4	YHR069C	chrVIII	233640	-	UGUAA	coding_region	47.0025	59.5305
RRT2	YBR246W	chrII	712343	+	UGUAG	coding_region	63.2302	68.0328
RRT8	YOL048C	chrXV	240182	-	UGUAG	three_prime_UTR	50.0835
RSA3	YLR221C	chrXII	578175	-	UGUAA	three_prime_UTR	54.4578	68.2779
RSA4	YCR072C	chrIII	240847	-	UGUAG	coding_region	45.614
RSC30	YHR056C	chrVIII	216360	-	UUUAG	coding_region	44.3478	60.8392
RSC58	YLR033W	chrXII	208774	+	UGUAG	coding_region	67.1598	82.1705
RSM25	YIL093C	chrIX	187916	-	UGUAG	three_prime_UTR	55.8442	63.6364
RSO55	YLR281C	chrXII	704793	-	UGUAA	coding_region	53.1915	90
RTF1	YGL244W	chrVII	41646	+	UGUAG	coding_region	73.8372	74.4681
RTK1	YDL025C	chrIV	405849	-	UGUAG	coding_region	49.5726	64.5233
RTN2	YDL204W	chrIV	94543	+	UGUAG	five_prime_UTR	44.878	67.5703
RTS1	YOR014W	chrXV	359745	+	UGUAA	coding_region	57.1429	70.9459
RVB1	YDR190C	chrIV	841811	-	UGUAG	coding_region	47.0644	43.0818
RVS167	YDR388W	chrIV	1251708	+	UGUAA	three_prime_UTR	46.0843	71.3483
SAC6	YDR129C	chrIV	713764	-	UGUAG	coding_region	56.5051	81.9441
SAD1	YFR005C	chrVI	154361	-	UGUAG	three_prime_UTR	40.4255	64.1791
SAM35	YHR083W	chrVIII	272913	+	UCUAG	coding_region	43.1193	58.153
SAM35	YHR083W	chrVIII	273631	+	UGUAG	three_prime_UTR	63.6612	73.8431
SAM35	YHR083W	chrVIII	273638	+	UGUAA	three_prime_UTR	64.5941	68.262
SAN1	YDR143C	chrIV	743380	-	UGUAG	coding_region	40.3509	55
SAP1	YER047C	chrV	243895	-	UUUAG	coding_region	63.6364	62.6263
SAS10	YDL153C	chrIV	181170	-	UGUAG	three_prime_UTR	68.5279	64.1892
SAY1	YGR263C	chrVII	1018511	-	UGUAG	coding_region	41.958	74.8252
SBP1	YHL034C	chrVIII	33272	-	UGUAG	coding_region	44.2647	56.5504
SCD6	YPR129W	chrXVI	793168	+	UGUAA	coding_region	70.1398	72.5601
SCJ1	YMR214W	chrXIII	696335	+	UGUAG	coding_region	41.0526	53.4301
SCP160	YJL080C	chrX	288751	-	UGUAG	coding_region	62	80.9524
SCS2	YER120W	chrV	401097	+	UGUAG	five_prime_UTR	56.8966	71.6418
SCS2	YER120W	chrV	401997	+	UGUAG	three_prime_UTR	59.322	60.396
SCS22	YBL091C-A	chrII	46917	-	UGUAA	coding_region	47.0422	62.6473
SCW4	YGR279C	chrVII	1048487	-	UGUAA	three_prime_UTR	60
SDH2	YLL041C	chrXII	52899	-	UCUAG	three_prime_UTR	43.6275	63.6597
SEA4	YBL104C	chrII	18186	-	UGUAA	coding_region	50	79.6296
SEC17	YBL050W	chrII	125971	+	UUUAA	coding_region	60.9819
SEC22	YLR268W	chrXII	680908	+	UCUAG	three_prime_UTR	64.1509	78.5235
SEC39	YLR440C	chrXII	1017096	-	UGUAG	coding_region	41.25	53.3981
SEC6	YIL068C	chrIX	233207	-	UGUAG	coding_region	60.2649	75.3968
SEC65	YML105C	chrXIII	58020	-	UGUAA	coding_region	44.6281	58.4302
SER1	YOR184W	chrXV	680337	+	UGUAG	coding_region	66.9789	83.6775
SFA1	YDL168W	chrIV	160938	+	UGUAA	three_prime_UTR	54.4426	44.9529
SFC1	YJR095W	chrX	610671	+	UGUAA	coding_region	41.8367	68.9189
SFK1	YKL051W	chrXI	342680	+	UGUAG	three_prime_UTR	44.9275	67.1617
SFM1	YOR021C	chrXV	372717	-	UUUAG	three_prime_UTR	54.7455	62.1951
SGF29	YCL010C	chrIII	102300	-	UGUAG	three_prime_UTR	45.0572	66.0714
SGT2	YOR007C	chrXV	338900	-	UGUAG	three_prime_UTR	56.4139
SHM2	YLR058C	chrXII	259465	-	UGUAA	five_prime_UTR	72.6027	64.9351
SIP1	YDR422C	chrIV	1316290	-	UUUAG	coding_region	47.2973	60.4167
SIP1	YDR422C	chrIV	1315128	-	UGUAA	three_prime_UTR	61.7978	71.5596
SIP1	YDR422C	chrIV	1316983	-	UGUAG	coding_region	56.8182	69.0909
SIT4	YDL047W	chrIV	370378	+	UGUAG	coding_region	40.9195	66.5245
SIW14	YNL032W	chrXIV	574690	+	UGUAG	coding_region	62.9482	75
SKG6	YHR149C	chrVIII	394672	-	UGUAA	coding_region	47.3988	76.1905
SKG6	YHR149C	chrVIII	394450	-	UGUAG	three_prime_UTR	59.447	82.2222
SLX8	YER116C	chrV	395042	-	UGUAG	three_prime_UTR	43.9206	76.3158
SLX9	YGR081C	chrVII	643111	-	UGUAA	three_prime_UTR	59.324	61.8557
SMB1	YER029C	chrV	212573	-	UGUAG	three_prime_UTR	65.7353	84.0156
SMB1	YER029C	chrV	212578	-	UGUAG	three_prime_UTR	41.4122	69.0962
SMD1	YGR074W	chrVII	636366	+	UGUAG	three_prime_UTR	41.522	50
SMD3	YLR147C	chrXII	434119	-	UGUAG	three_prime_UTR	62.5912	66.8966
SMI1	YGR229C	chrVII	950736	-	UGUAG	coding_region	57.9173	77.4749
SMU2	YIL161W	chrIX	39737	+	UGUAG	coding_region	47.9042	77.907
SNA2	YDR525W-A	chrIV	1490993	+	UGUAA	three_prime_UTR	54.2857	78.2061
SNC1	YAL030W	chrI	87795	+	UGUAG	three_prime_UTR	53.2935	81.7871
SOG2	YOR353C	chrXV	999759	-	UGUAG	coding_region	44.3548	65.9722
SOK1	YDR006C	chrIV	459551	-	UGUAG	coding_region	50.7246	68.4492
SPC72	YAL047C	chrI	56043	-	UGUAA	coding_region	65.3333	65.0794
SPC98	YNL126W	chrXIV	389834	+	UGUAA	three_prime_UTR	59.7222	75.8621
SPE3	YPR069C	chrXVI	685406	-	UGUAG	coding_region	58.7594	84.7619
SPE4	YLR146C	chrXII	433391	-	UGUAG	coding_region	51.0511
SPG5	YMR191W	chrXIII	646717	+	UCUAG	coding_region	41.1335	69.1358
SPR6	YER115C	chrV	395042	-	UGUAG	five_prime_UTR	43.9206	76.3158
SPS4	YOR313C	chrXV	903355	-	UGUAA	five_prime_UTR	40.1869	72.7723
SPT6	YGR116W	chrVII	724774	+	UGUAG	three_prime_UTR	43.4004	83.0671
SRP1	YNL189W	chrXIV	284901	+	UGUAA	coding_region	43.7204	56.1135
SRP68	YPL243W	chrXVI	88463	+	UGUAA	five_prime_UTR	44.8696	59.6349
SSA1	YAL005C	chrI	141552	-	UGUAG	five_prime_UTR	53.3333	73.9464
SSD1	YDR293C	chrIV	1046294	-	UGUAA	coding_region	49.2754	56.4841
SSO2	YMR183C	chrXIII	626871	-	UGUAA	three_prime_UTR	48.1212	66.0465
SSP1	YHR184W	chrVIII	474308	+	UGUAA	coding_region	45.5729	60.8624
SSU1	YPL092W	chrXVI	375212	+	UGUAG	three_prime_UTR	47.9695	58.5047
STE12	YHR084W	chrVIII	274649	+	UGUAG	coding_region	44.2308
STE3	YKL178C	chrXI	114657	-	UGUAG	five_prime_UTR	68.6747	49.5763
STS1	YIR011C	chrIX	377213	-	UGUAA	three_prime_UTR	65.4592	65.9443
SUB2	YDL084W	chrIV	306010	+	UGUAG	coding_region	54.0093	68.6186
SVL3	YPL032C	chrXVI	489968	-	UGUAA	coding_region	40.5063	55.3571
SVP26	YHR181W	chrVIII	467937	+	UGUAG	three_prime_UTR	40.7229	78.9548
SWD1	YAR003W	chrI	156631	+	UGUAG	three_prime_UTR	47.7032	75
SWD3	YBR175W	chrII	583042	+	UGUAG	coding_region	51.7073	64.3204
SWI3	YJL176C	chrX	93761	-	UGUAG	coding_region	80.4878	82.1429
SWP82	YFL049W	chrVI	38693	+	UGUAG	three_prime_UTR	43.3824	52.6316
TAD1	YGL243W	chrVII	44221	+	UGUAG	coding_region	48.0818	51.073
TAD2	YJL035C	chrX	380276	-	UUUAA	coding_region	41.7544
TAF12	YDR145W	chrIV	746901	+	UGUAG	coding_region	44.697	78.4689
TAF9	YMR236W	chrXIII	743637	+	UGUAG	three_prime_UTR	45.4545	72.4138
TAH1	YCR060W	chrIII	224694	+	UGUAG	coding_region	55.4133	73.4234
TAN1	YGL232W	chrVII	62734	+	UGUAG	coding_region	67.8873	82.1293
TAT1	YBR069C	chrII	375953	-	UGUAG	three_prime_UTR	41.8919	44.382
TAT1	YBR069C	chrII	376251	-	UGUAA	three_prime_UTR	51.7647	45.9459
TCB3	YML072C	chrXIII	126921	-	UGUAG	coding_region	40.708	78.125
TCB3	YML072C	chrXIII	126164	-	UUUAG	coding_region	44.9275	64.2857
TCB3	YML072C	chrXIII	128741	-	UGUAA	coding_region	40.8163	58.0645
TCO89	YPL180W	chrXVI	206050	+	UGUAA	coding_region	44.2623	57.3171
TDA5	YLR426W	chrXII	988020	+	UGUAG	coding_region	63.3803	66.9643
TDA5	YLR426W	chrXII	987935	+	UGUAA	coding_region	53.8462	63.7363
TDH3	YGR192C	chrVII	884957	-	UGUAG	five_prime_UTR	53.6232	82.6087
TEM1	YML064C	chrXIII	145001	-	UGUAG	three_prime_UTR	48.4559	76.4101
TEN1	YLR010C	chrXII	167242	-	UGUAA	three_prime_UTR	50.566	56.701
TEN1	YLR010C	chrXII	167232	-	UGUAA	three_prime_UTR	50.1684	58.7646
TFB5	YDR079C-A	chrIV	603501	-	UCUAG	three_prime_UTR	50	55.0889
TFG1	YGR186W	chrVII	868906	+	UGUAG	coding_region	61.5385	74.5902
TGL3	YMR313C	chrXIII	900496	-	UGUAG	coding_region	55.615	73.5294
TGL3	YMR313C	chrXIII	900202	-	UGUAA	coding_region	55.6291	74.2857
THI20	YOL055C	chrXV	225797	-	UGUAA	coding_region	72.1739	75.3521
THI21	YPL258C	chrXVI	55825	-	UGUAA	five_prime_UTR	60.3774	81.9355
THI6	YPL214C	chrXVI	148852	-	UGUAA	coding_region	41.8644	76.5152
THO1	YER063W	chrV	282484	+	UGUAG	three_prime_UTR	80.7747	84.6975
THS1	YIL078W	chrIX	214716	+	UGUAG	three_prime_UTR	48.4725	71.1013
TIF11	YMR260C	chrXIII	789860	-	UGUAA	five_prime_UTR	60.8696	84.5214
TIM23	YNR017W	chrXIV	663551	+	UGUAG	coding_region	41.704	61.8841
TIM54	YJL054W	chrX	335481	+	UGUAG	coding_region	71.5013	75.1445
TIM8	YJR135W-A	chrX	677387	+	UCUAG	three_prime_UTR	51.2855	72.8713
TLG2	YOL018C	chrXV	290732	-	UGUAG	three_prime_UTR	41.0658	82.2785
TMA10	YLR327C	chrXII	783492	-	UGUAA	five_prime_UTR	51.25	67.6991
TMA22	YJR014W	chrX	462442	+	UGUAA	three_prime_UTR	55.6962	83.7742
TMS1	YDR105C	chrIV	665494	-	UGUAG	coding_region	48.6804	91.1765
TOA2	YKL058W	chrXI	330479	+	UGUAA	coding_region	63.1547	68.7454
TOK1	YJL093C	chrX	256511	-	UGUAG	coding_region	43.0769	56.25
TOS4	YLR183C	chrXII	520438	-	UGUAG	three_prime_UTR	47.6117	80.9595
TPT1	YOL102C	chrXV	126085	-	UGUAG	coding_region	55.3015	62.2601
TRE1	YPL176C	chrXVI	215931	-	UGUAG	three_prime_UTR	42.5287	72
TRI1	YMR233W	chrXIII	739980	+	UGUAG	three_prime_UTR	46.4824	69.7568
TRM112	YNR046W	chrXIV	708262	+	UGUAG	three_prime_UTR	45.3226	50.8711
TRM112	YNR046W	chrXIV	708123	+	UGUAG	coding_region	40.9623	55.3343
TRM112	YNR046W	chrXIV	708298	+	UGUAG	three_prime_UTR	41.8435	48.0316
TRM2	YKR056W	chrXI	551220	+	UGUAA	coding_region	45.2736	49.4949
TRM5	YHR070W	chrVIII	236596	+	UGUAA	three_prime_UTR	55.6757	62.069
TRM9	YML014W	chrXIII	244140	+	UGUAA	three_prime_UTR	55.7471	67.3469
TRP1	YDR007W	chrIV	462467	+	UGUAA	coding_region	44.1137
TRR1	YDR353W	chrIV	1182517	+	UGUAG	five_prime_UTR	51.5152	59.4512
TRX2	YGR209C	chrVII	913459	-	UGUAA	five_prime_UTR	42.9022
TRX3	YCR083W	chrIII	259984	+	UGUAG	three_prime_UTR	52.0122	68.9601
TSL1	YML100W	chrXIII	73448	+	UGUAG	coding_region	40.1869
TSR2	YLR435W	chrXII	1006859	+	UGUAG	coding_region	56.8231	63.3663
TUB1	YML085C	chrXIII	98533	-	UGUAG	coding_region	72.982	86.7928
TUB1	YML085C	chrXIII	99424	-	UGUAA	five_prime_UTR	41.4199	59.6644
TUB2	YFL037W	chrVI	57624	+	UGUAG	coding_region	41.7699	57.9587
TUB4	YLR212C	chrXII	565056	-	UGUAG	coding_region	40.1961	67.4699
TVP15	YDR100W	chrIV	654675	+	UGUAU	five_prime_UTR	57.9208	50
TVS1	YCR061W	chrIII	227025	+	UGUAG	coding_region	45.8333	64.2857
TYS1	YGR185C	chrVII	866244	-	UGUAG	three_prime_UTR	51.1177	74.9427
UAF30	YOR295W	chrXV	870024	+	UGUAA	three_prime_UTR	54.7899	60
UBA1	YKL210W	chrXI	40184	+	UGUAG	coding_region	61.9048	86.1818
UBA4	YHR111W	chrVIII	334231	+	UGUAG	coding_region	54.8	62.2302
UBC5	YDR059C	chrIV	569206	-	UGUAG	three_prime_UTR	56.9182	79.9238
UBC7	YMR022W	chrXIII	318661	+	UGUAA	five_prime_UTR	62.3512	83.7516
UBX2	YML013W	chrXIII	244140	+	UGUAA	five_prime_UTR	55.7471	67.3469
UBX7	YBR273C	chrII	749145	-	UGUAG	coding_region	48.7805	69.7987
UFD4	YKL010C	chrXI	421536	-	UGUAA	coding_region	59.8639	88.2353
UFO1	YML088W	chrXIII	92449	+	UGUAG	coding_region	58.427	75.5656
UGP1	YKL035W	chrXI	371510	+	UUUAG	three_prime_UTR	47.31
UIP3	YAR027W	chrI	184619	+	UGUAG	three_prime_UTR	45.9651
UME1	YPL139C	chrXVI	289612	-	UGUAA	three_prime_UTR	57.047	63.5135
URA3	YEL021W	chrV	116085	+	UGUGG	five_prime_UTR	41.358	86.6987
URA5	YML106W	chrXIII	57635	+	UGUAG	three_prime_UTR	55.914
URE2	YNL229C	chrXIV	219429	-	UGUAG	coding_region	56.7183	68.9088
UTP23	YOR004W	chrXV	334457	+	UGUAG	three_prime_UTR	59.9678	46.4567
UTP25	YIL091C	chrIX	192639	-	UGUAA	coding_region	62.8931	61.194
UTR1	YJR049C	chrX	526954	-	UGUAA	coding_region	52.7523	61.5094
VAC17	YCL063W	chrIII	17675	+	UUUAG	coding_region	45.9016	62.069
VAN1	YML115C	chrXIII	40422	-	UGUAG	coding_region	48.184	57.329
VHC1	YBR235W	chrII	690007	+	UUUAG	coding_region	44.3114	59.6491
VMA13	YPR036W	chrXVI	645212	+	UCUAG	coding_region	55.0404	77.9624
VMA16	YHR026W	chrVIII	161046	+	UGUAG	coding_region	55.8874	77.6776
VMA21	YGR105W	chrVII	698606	+	UGUAG	coding_region	42.9196	67.4242
VMA8	YEL051W	chrV	58336	+	UGUAG	five_prime_UTR	53.3898	72.8814
VPS20	YMR077C	chrXIII	421472	-	UGUAG	three_prime_UTR	41.8502	58.8732
VPS4	YPR173C	chrXVI	885965	-	UGUAG	three_prime_UTR	49.0196	72.7273
VPS4	YPR173C	chrXVI	885726	-	UGUAG	three_prime_UTR	49.6664	66.2558
VPS60	YDR486C	chrIV	1427259	-	UGUAG	three_prime_UTR	50	50
VPS63	YLR261C	chrXII	668103	-	UGUAG	three_prime_UTR	50.4777	73.0906
VPS64	YDR200C	chrIV	855717	-	UGUAG	coding_region	47.3684	74.6479
VPS64	YDR200C	chrIV	855309	-	UGUAG	coding_region	63.4731	75.641
VPS72	YDR485C	chrIV	1427259	-	UGUAG	five_prime_UTR	50	50
WHI3	YNL197C	chrXIV	266936	-	UGUAA	three_prime_UTR	49.8168	63.6986
WIP1	YDR374W-A	chrIV	1225145	+	UGUAG	three_prime_UTR	50.6454	77.3622
WRS1	YOL097C	chrXV	136472	-	UGUAG	three_prime_UTR	56.1205	71.0297
XDJ1	YLR090W	chrXII	321333	+	UGUAA	coding_region	49.4624	70
XDJ1	YLR090W	chrXII	320692	+	UGUAG	five_prime_UTR	40.5405	62.3656
XRN1	YGL173C	chrVII	176206	-	UGUAG	coding_region	49.1429	66.4234
XYL2	YLR070C	chrXII	274517	-	UGUAG	coding_region	40.7407	69.1358
YAP1802	YGR241C	chrVII	974758	-	UGUAA	three_prime_UTR	53.6585	59.5238
YAP7	YOL028C	chrXV	270169	-	UGUAG	three_prime_UTR	60.9467	52.5
YBL036C	YBL036C	chrII	150804	-	UGUAA	coding_region	71.7892	77.4103
YBL044W	YBL044W	chrII	136186	+	UGUAG	coding_region	80.5556	95.6897
YBR012C	YBR012C	chrII	259111	-	UGUAU	three_prime_UTR	44.335	57.2202
YBR121C-A	YBR121C-A	chrII	483360	-	UGUAG	five_prime_UTR	61.7788	78.0645
YBR206W	YBR206W	chrII	634922	+	UGUAG	coding_region	63.7741	73.6111
YBR226C	YBR226C	chrII	673525	-	UGUAG	coding_region	48.4716	60.9137
YBR285W	YBR285W	chrII	774320	+	UGUAG	coding_region	46.438	85.9739
YCF1	YDR135C	chrIV	725432	-	UGUAA	coding_region	44.2623	64
YCL012C	YCL012C	chrIII	101429	-	UGUAG	coding_region	55.1515	78.5978
YCL049C	YCL049C	chrIII	40074	-	UGUAG	coding_region	54.6012	78.2895
YCL049C	YCL049C	chrIII	39637	-	UGUAA	three_prime_UTR	53.8462	46.1538
YCP4	YCR004C	chrIII	119505	-	UGUAG	three_prime_UTR	57.6633	86.4881
YCR016W	YCR016W	chrIII	144010	+	UGUAA	coding_region	55.5985	45.2991
YCR023C	YCR023C	chrIII	158348	-	UGUAA	three_prime_UTR	62.1951	65.6716
YCR087C-A	YCR087C-A	chrIII	263971	-	UGUAG	three_prime_UTR	53.2333	69.3069
YCR087C-A	YCR087C-A	chrIII	263990	-	UGUAG	three_prime_UTR	78.6228	84.9785
YDJ1	YNL064C	chrXIV	507291	-	UGUAG	five_prime_UTR	48.7179	56.3467
YDL129W	YDL129W	chrIV	232262	+	UGUAG	three_prime_UTR	43.3962	47.2527
YDR109C	YDR109C	chrIV	674784	-	UGUAG	coding_region	50	64.7059
YDR433W	YDR433W	chrIV	1330226	+	UUUAG	three_prime_UTR	70.9524	72.837
YDR433W	YDR433W	chrIV	1330412	+	UGUAA	three_prime_UTR	60.8696	60.1124
YDR444W	YDR444W	chrIV	1350279	+	GUUCG	five_prime_UTR	48.6486
YER152C	YER152C	chrV	472659	-	UGUAG	coding_region	74.0196	90.5882
YER186C	YER186C	chrV	562078	-	UGUAG	coding_region	49.1453	67.8571
YET2	YMR040W	chrXIII	350179	+	UGUAG	five_prime_UTR	43.2432
YFH1	YDL120W	chrIV	245918	+	UGUAG	five_prime_UTR	47.7612	64.8472
YFH1	YDL120W	chrIV	246281	+	UGUAA	coding_region	44.5619	50.3856
YFL041W-A	YFL041W-A	chrVI	48484	+	UGUAG	five_prime_UTR	52.8736	66.3551
YFR018C	YFR018C	chrVI	183162	-	UGUAG	coding_region	53.6723	78.2051
YFR018C	YFR018C	chrVI	183696	-	UGUAG	coding_region	56.0811	72.0588
YFR052C-A	YFR052C-A	chrVI	254103	-	UCUAG	five_prime_UTR	42.115
YGL072C	YGL072C	chrVII	371005	-	UUUAG	coding_region	64.4068	56.5263
YGL114W	YGL114W	chrVII	294180	+	GUUCU	coding_region	50	42.1053
YGL185C	YGL185C	chrVII	153174	-	UGUAG	coding_region	64.8485	81.1138
YGL204C	YGL204C	chrVII	111304	-	UGUAG	three_prime_UTR	57.9151	84.9095
YGR107W	YGR107W	chrVII	703308	+	UGUAG	three_prime_UTR	53.3333	74.9196
YGR130C	YGR130C	chrVII	751995	-	UGUAG	coding_region	52.5641	80.8511
YGR201C	YGR201C	chrVII	902514	-	UAUAG	three_prime_UTR	44.8485	61.9863
YGR210C	YGR210C	chrVII	913459	-	UGUAA	three_prime_UTR	42.7673
YGR240C-A	YGR240C-A	chrVII	974758	-	UGUAA	coding_region	53.6585	59.5238
YHC1	YLR298C	chrXII	724688	-	UGUAG	three_prime_UTR	43.0141	65.718
YHC1	YLR298C	chrXII	724830	-	UGUAG	coding_region	41.1146	77.6059
YHL008C	YHL008C	chrVIII	92736	-	UGUAG	coding_region	40.2439	67.5824
YHL017W	YHL017W	chrVIII	71789	+	UGUAA	coding_region	41.8478	61.5385
YIM1	YMR152W	chrXIII	563695	+	UGUAG	coding_region	51.4911	79.4632
YIR042C	YIR042C	chrIX	435210	-	UGUAG	three_prime_UTR	40.7895	61.9048
YJL077W-A	YJL077W-A	chrX	294948	+	UGUAG	three_prime_UTR	72.3899	82.2989
YJR124C	YJR124C	chrX	652877	-	UGUAG	three_prime_UTR	65.1961	60.5839
YKL145W-A	YKL145W-A	chrXI	174733	+	UGUAG	five_prime_UTR	47.7502	62.4413
YKR005C	YKR005C	chrXI	448528	-	UGUAG	coding_region	66.6667	58.1081
YKR075W-A	YKR075W-A	chrXI	580795	+	UGUAG	three_prime_UTR	76.1905	70
YKR075W-A	YKR075W-A	chrXI	580539	+	UGUAA	three_prime_UTR	53.3333	61.9048
YLH47	YPR125W	chrXVI	788898	+	UGUAG	coding_region	57.0064	84.3298
YLR225C	YLR225C	chrXII	587966	-	UGUAA	coding_region	49.9531
YLR280C	YLR280C	chrXII	704437	-	UGUAA	three_prime_UTR	59.4595	94.382
YLR280C	YLR280C	chrXII	704793	-	UGUAA	coding_region	53.1915	90
YLR286W-A	YLR286W-A	chrXII	709014	+	UGUAG	three_prime_UTR	44.1176
YLR287C	YLR287C	chrXII	710901	-	UGUAG	three_prime_UTR	51.8519	49.8208
YLR361C-A	YLR361C-A	chrXII	849230	-	UUUAG	three_prime_UTR	45.6722	59.0062
YMC1	YPR058W	chrXVI	674541	+	UGUAG	coding_region	55.2301	57.6471
YML119W	YML119W	chrXIII	31767	+	UGUAG	three_prime_UTR	66.129	59.7222
YML131W	YML131W	chrXIII	10841	+	UGUAG	coding_region	55.2061	94.5141
YMR027W	YMR027W	chrXIII	326187	+	UGUAG	coding_region	69.2154	82.2122
YMR027W	YMR027W	chrXIII	327241	+	UGUAG	coding_region	48.3796	67.619
YMR090W	YMR090W	chrXIII	449959	+	UGUAG	three_prime_UTR	57.155
YMR099C	YMR099C	chrXIII	464217	-	UGUAA	coding_region	71.1146	85.702
YMR103C	YMR103C	chrXIII	473529	-	UGUAG	five_prime_UTR	74.2857	85.3081
YMR114C	YMR114C	chrXIII	496602	-	UGUAA	coding_region	43.2099	66.6667
YMR209C	YMR209C	chrXIII	686217	-	UGUAG	coding_region	53.5135	84.7328
YMR230W-A	YMR230W-A	chrXIII	733414	+	UGUAA	coding_region	46
YNL040W	YNL040W	chrXIV	554858	+	UGUAG	three_prime_UTR	69.9519	79.2982
YNL043C	YNL043C	chrXIV	545667	-	UUUAG	coding_region	57.5	63.1579
YNL058C	YNL058C	chrXIV	515693	-	UGUAA	three_prime_UTR	48.4127	86.1789
YNL058C	YNL058C	chrXIV	516604	-	UGUAG	coding_region	64.8649	95.2663
YNL108C	YNL108C	chrXIV	418896	-	UGUAA	three_prime_UTR	45.1247	72.7848
YNL115C	YNL115C	chrXIV	410021	-	UGUAA	three_prime_UTR	55.8304	63.5447
YNL140C	YNL140C	chrXIV	360862	-	UGUAA	three_prime_UTR	44.7761	50.7937
YNL165W	YNL165W	chrXIV	325222	+	UGUAA	three_prime_UTR	75.8621	68
YOL013W-A	YOL013W-A	chrXV	301180	+	GUUCA	coding_region	96.9849	96.0546
YOL013W-A	YOL013W-A	chrXV	301109	+	UCUAG	coding_region	78.0822	85.1852
YOL029C	YOL029C	chrXV	270169	-	UGUAG	coding_region	60.9467	52.5
YOL106W	YOL106W	chrXV	112967	+	UGUAG	five_prime_UTR	54.4248	88.2114
YOL107W	YOL107W	chrXV	112697	+	UGUAA	coding_region	68.5039	84.9057
YOL107W	YOL107W	chrXV	112967	+	UGUAG	coding_region	54.4248	88.2114
YOR015W	YOR015W	chrXV	359745	+	UGUAA	five_prime_UTR	57.1429	70.9459
YOR238W	YOR238W	chrXV	784558	+	UGUAA	coding_region	45.0331	57.8125
YOR381W-A	YOR381W-A	chrXV	1059364	+	UGUAA	three_prime_UTR	42.1365	61.9718
YPF1	YKL100C	chrXI	253806	-	UGUAA	coding_region	59.4298	49.238
YPK2	YMR104C	chrXIII	473529	-	UGUAG	coding_region	74.2857	85.3081
YPL034W	YPL034W	chrXVI	487276	+	UGUAG	three_prime_UTR	54.4343	60.7748
YPL245W	YPL245W	chrXVI	86070	+	UGUAG	coding_region	46.3855	52.7559
YPL245W	YPL245W	chrXVI	86512	+	UGUAG	coding_region	44.3366	52.7187
YPQ2	YDR352W	chrIV	1182517	+	UGUAG	coding_region	51.5152	59.4512
YPR063C	YPR063C	chrXVI	677887	-	UCUAG	coding_region	57.0587	68.888
YPR150W	YPR150W	chrXVI	831486	+	UGUAG	coding_region	48	83.4951
YPS6	YIR039C	chrIX	430871	-	UGUAG	coding_region	48.7805	78.9855
YPS7	YDR349C	chrIV	1172256	-	UGUAG	three_prime_UTR	41.1765	42.8571
YPT31	YER031C	chrV	214488	-	UGUAG	coding_region	47.4043	64.5161
YSR3	YKR053C	chrXI	535649	-	UGUAG	five_prime_UTR	46.8354	74.359
YSR3	YKR053C	chrXI	536027	-	UGUAU	five_prime_UTR	44.186	62.1622
ZPR1	YGR211W	chrVII	916341	+	UGUAG	coding_region	47.9452
ZWF1	YNL241C	chrXIV	197486	-	UGUAA	coding_region	49.3976	73.2323
AAC1	YMR056C	chrXIII	387762	-	UUUAA	coding_region		51.6275
AAP1	YHR047C	chrVIII	200715	-	UGUAG	coding_region		51.1905
AAP1	YHR047C	chrVIII	198643	-	UGUAG	three_prime_UTR		56.6775
AAT1	YKL106W	chrXI	238680	+	UCUAG	coding_region		52.0249
AAT2	YLR027C	chrXII	197295	-	UGUAG	coding_region		61.0354
AAT2	YLR027C	chrXII	196831	-	UGUAA	coding_region		47.0001
ABD1	YBR236C	chrII	690308	-	UGUAG	three_prime_UTR		62.9474
ABF1	YKL112W	chrXI	228611	+	UGUAG	coding_region		48.4277
ABZ1	YNR033W	chrXIV	689996	+	UGUAG	coding_region		50.9934
ABZ2	YMR289W	chrXIII	849598	+	UGUAA	coding_region		50
ABZ2	YMR289W	chrXIII	849007	+	UGUAG	coding_region		49.2537
ABZ2	YMR289W	chrXIII	850275	+	UGUAG	three_prime_UTR		73.5294
ACC1	YNR016C	chrXIV	655847	-	UGUAA	coding_region		51.8519
ACE2	YLR131C	chrXII	404993	-	UGUAA	coding_region		43.3333
ACF4	YJR083C	chrX	582565	-	UGUAA	three_prime_UTR		68.4211
ACH1	YBL015W	chrII	195865	+	UCUAG	three_prime_UTR		55.0239
ACH1	YBL015W	chrII	195422	+	UGUAG	coding_region		55.7545
ACL4	YDR161W	chrIV	779410	+	UGUAG	coding_region		43.5143
ACM1	YPL267W	chrXVI	39073	+	UUUAG	three_prime_UTR		40.625
ACO1	YLR304C	chrXII	736709	-	UGUAA	coding_region		48.2185
ACO2	YJL200C	chrX	57141	-	UGUAG	coding_region		65
ACP1	YKL192C	chrXI	80585	-	UGUAA	five_prime_UTR		66.0338
ACS1	YAL054C	chrI	42883	-	UGUAA	coding_region		41.2371
ACS2	YLR153C	chrXII	446436	-	CGUGU	coding_region		40.6593
ACS2	YLR153C	chrXII	445969	-	UGUAA	coding_region		70.7736
ACS2	YLR153C	chrXII	445558	-	UGUAG	coding_region		73.9019
ACS2	YLR153C	chrXII	445277	-	UCUAG	three_prime_UTR		56.383
ACS2	YLR153C	chrXII	445699	-	UCUAG	coding_region		66.0099
ADD66	YKL206C	chrXI	49088	-	UGUAA	coding_region		44.3131
ADE1	YAR015W	chrI	170327	+	UGUAA	three_prime_UTR		46.5116
ADE12	YNL220W	chrXIV	234543	+	UGUAG	coding_region		63.4409
ADE12	YNL220W	chrXIV	234498	+	UGUAG	coding_region		46.1538
ADE16	YLR028C	chrXII	200951	-	UGUAG	coding_region		57.9453
ADE2	YOR128C	chrXV	564714	-	UCUAG	coding_region		57.423
ADE2	YOR128C	chrXV	565584	-	UUUAG	coding_region		50.7576
ADE2	YOR128C	chrXV	565563	-	UGUAG	coding_region		48.6486
ADE6	YGR061C	chrVII	611878	-	UGUAG	three_prime_UTR		54.717
ADH4	YGL256W	chrVII	15739	+	UCUAG	coding_region		56.8498
ADH4	YGL256W	chrVII	15217	+	UUUAG	coding_region		54.2272
ADH6	YMR318C	chrXIII	911038	-	UGUAG	three_prime_UTR		41.9277
ADO1	YJR105W	chrX	623666	+	UCUAA	coding_region		43.454
ADO1	YJR105W	chrX	623618	+	UUUAG	coding_region		42.3059
ADP1	YCR011C	chrIII	133787	-	UUUAA	coding_region		41.8976
ADY4	YLR227C	chrXII	591679	-	UGUAG	coding_region		48.0826
AEP1	YMR064W	chrXIII	399380	+	UGUAG	coding_region		53.9095
AFG1	YEL052W	chrV	57799	+	UUUAG	coding_region		48.2877
AFG1	YEL052W	chrV	56861	+	UUUAG	coding_region		44.4444
AFG3	YER017C	chrV	190683	-	UGUAA	coding_region		42.4581
AGA2	YGL032C	chrVII	436517	-	UGUAA	three_prime_UTR		85
AGE2	YIL044C	chrIX	273245	-	UGUAA	coding_region		59.0517
AGP1	YCL025C	chrIII	75947	-	UGUAA	three_prime_UTR		60.5442
AGP1	YCL025C	chrIII	75964	-	UGUAG	three_prime_UTR		46.2366
AGX1	YFL030W	chrVI	77636	+	UGUAG	coding_region		50.7042
AGX1	YFL030W	chrVI	76844	+	UGUAG	coding_region		62.2222
AHP1	YLR109W	chrXII	369402	+	UCUAG	three_prime_UTR		53.9773
AIM10	YER087W	chrV	332198	+	UGUAG	coding_region		40.0778
AIM10	YER087W	chrV	332304	+	UGUAG	coding_region		40.7725
AIM17	YHL021C	chrVIII	64404	-	UGUAG	three_prime_UTR		74.1975
AIM18	YHR198C	chrVIII	496302	-	UUUAG	three_prime_UTR		60.2151
AIM18	YHR198C	chrVIII	496225	-	UCUAG	three_prime_UTR		74.9292
AIM18	YHR198C	chrVIII	496996	-	UCUAG	coding_region		45.4039
AIM19	YIL087C	chrIX	199931	-	UCUAG	coding_region		61.3599
AIM20	YIL158W	chrIX	46284	+	UGUAA	coding_region		52.3881
AIM22	YJL046W	chrX	353216	+	UUUAG	coding_region		52.1851
AIM22	YJL046W	chrX	353281	+	UGUAA	coding_region		42.9319
AIM23	YJL131C	chrX	164280	-	UGUAA	coding_region		41.2607
AIM24	YJR080C	chrX	580535	-	UGUAA	coding_region		48.8806
AIM25	YJR100C	chrX	617054	-	UCUAG	coding_region		55.6863
AIM25	YJR100C	chrX	616892	-	UGUAA	coding_region		54.8463
AIM36	YMR157C	chrXIII	571299	-	UGUAG	coding_region		40.4867
AIM36	YMR157C	chrXIII	571316	-	UGUAA	coding_region		42.4797
AIM39	YOL053W	chrXV	230329	+	UGUAA	coding_region		56.353
AIM39	YOL053W	chrXV	230866	+	UGUAA	coding_region		54.2424
AIM39	YOL053W	chrXV	231281	+	UGUAA	three_prime_UTR		40.9369
AIM39	YOL053W	chrXV	230878	+	UGUAA	coding_region		73.2143
AIM41	YOR215C	chrXV	747480	-	UGUAG	five_prime_UTR		50.8824
AIM41	YOR215C	chrXV	746436	-	UGUAG	three_prime_UTR		81.295
AIM45	YPR004C	chrXVI	564869	-	UGUAA	coding_region		43.6578
AIM6	YDL237W	chrIV	31510	+	UCUAG	coding_region		45.7505
AIM6	YDL237W	chrIV	31243	+	UGUAU	coding_region		55.5938
AIM6	YDL237W	chrIV	31195	+	UUUAG	coding_region		48.0287
AIM7	YDR063W	chrIV	577552	+	UCUAA	five_prime_UTR		42.1212
AIM7	YDR063W	chrIV	577786	+	UUUAG	five_prime_UTR		49.7608
AIM7	YDR063W	chrIV	579115	+	UAUAG	three_prime_UTR		43.7164
AIM9	YER080W	chrV	320397	+	UCUAG	coding_region		68.4932
AIP1	YMR092C	chrXIII	451540	-	UGUAA	three_prime_UTR		54.8009
AIR2	YDL175C	chrIV	144379	-	UGUAA	three_prime_UTR		40.107
AKR1	YDR264C	chrIV	996241	-	UGUAU	coding_region		46.7474
AKR1	YDR264C	chrIV	995869	-	UUUAG	three_prime_UTR		69.6747
AKR1	YDR264C	chrIV	996530	-	UGUAA	coding_region		48.9146
AKR1	YDR264C	chrIV	995991	-	UUUAG	three_prime_UTR		43.3155
ALD2	YMR170C	chrXIII	601542	-	UGUAA	three_prime_UTR		68.1818
ALD2	YMR170C	chrXIII	602763	-	UUUAG	coding_region		54.9669
ALD2	YMR170C	chrXIII	602904	-	UGUAG	coding_region		60.4167
ALD2	YMR170C	chrXIII	602400	-	UGUAG	coding_region		56.0694
ALD4	YOR374W	chrXV	1041125	+	UGUAA	coding_region		44.8598
ALE1	YOR175C	chrXV	659857	-	UUUAG	coding_region		62.8049
ALF1	YNL148C	chrXIV	350916	-	UGUAG	five_prime_UTR		43.4783
ALG11	YNL048W	chrXIV	538948	+	UGUAA	coding_region		40.7534
ALG13	YGL047W	chrVII	412012	+	UGUAG	coding_region		69.76
ALG14	YBR070C	chrII	379206	-	UGUAG	three_prime_UTR		56.8816
ALG2	YGL065C	chrVII	380382	-	UUUAG	coding_region		50.4425
ALG2	YGL065C	chrVII	381156	-	UGUAA	coding_region		42.446
ALG3	YBL082C	chrII	70061	-	UCUAA	coding_region		45
ALG7	YBR243C	chrII	706546	-	UGUAA	coding_region		58.1395
ALG8	YOR067C	chrXV	451961	-	UGUAG	coding_region		54.3147
ALO1	YML086C	chrXIII	95996	-	UCUAG	coding_region		47.7941
ALP1	YNL270C	chrXIV	136727	-	UCUAG	coding_region		49.5413
ALP1	YNL270C	chrXIV	137680	-	UGUAG	five_prime_UTR		55.5556
ALP1	YNL270C	chrXIV	135936	-	UUUAG	three_prime_UTR		41.4286
ALP1	YNL270C	chrXIV	136739	-	UGUAG	coding_region		60.6061
ALT1	YLR089C	chrXII	319336	-	UGUAG	coding_region		68
ALT1	YLR089C	chrXII	319018	-	UCUAG	coding_region		48.0315
ALT2	YDR111C	chrIV	678787	-	UCUAA	coding_region		43.3962
AMD1	YML035C	chrXIII	208537	-	UGUAG	coding_region		41.8605
ANB1	YJR047C	chrX	525265	-	UGUAA	coding_region		41.452
ANR2	YKL047W	chrXI	349707	+	UGUAG	coding_region		44.086
AOS1	YPR180W	chrXVI	896901	+	UGUAG	coding_region		48.7552
AOS1	YPR180W	chrXVI	896496	+	UGUAA	coding_region		48.3051
AOS1	YPR180W	chrXVI	896268	+	UAUAG	coding_region		43.7811
AOS1	YPR180W	chrXVI	897028	+	UGUAG	three_prime_UTR		66.5753
APA2	YDR530C	chrIV	1496990	-	UGUAG	coding_region		55.633
APA2	YDR530C	chrIV	1496754	-	UGUAA	three_prime_UTR		46.463
APC11	YDL008W	chrIV	433778	+	UGUAG	coding_region		67.8902
APE1	YKL103C	chrXI	246778	-	UCUAG	coding_region		64.1421
APE2	YKL157W	chrXI	156128	+	UUUAG	coding_region		41.8251
APE2	YKL157W	chrXI	156663	+	UGUAA	coding_region		46.2462
APE3	YBR286W	chrII	775283	+	UGUAG	coding_region		56.3502
APE3	YBR286W	chrII	776317	+	UGUAC	three_prime_UTR		49.9565
APE3	YBR286W	chrII	774908	+	UGUAG	coding_region		58.5417
APE3	YBR286W	chrII	774980	+	UUUAG	coding_region		66.2613
APM2	YHL019C	chrVIII	67685	-	UUUAG	three_prime_UTR		48.1752
APM3	YBR288C	chrII	778700	-	UCUAG	coding_region		62.7907
APM3	YBR288C	chrII	778014	-	UGUAG	coding_region		70.625
APM4	YOL062C	chrXV	211243	-	UGUAG	coding_region		45.1253
APN1	YKL114C	chrXI	224364	-	UGUAA	coding_region		52.1978
APN1	YKL114C	chrXI	223800	-	UGUAA	coding_region		58.1897
APP1	YNL094W	chrXIV	449538	+	UGUAA	three_prime_UTR		50
ARA1	YBR149W	chrII	541173	+	UGUAU	three_prime_UTR		42.3497
ARA2	YMR041C	chrXIII	352127	-	UGUAG	five_prime_UTR		59.8854
ARC1	YGL105W	chrVII	308497	+	UGUAA	coding_region		43.5703
ARC15	YIL062C	chrIX	243943	-	UUUAA	three_prime_UTR		55.656
ARC15	YIL062C	chrIX	243893	-	UGUAG	three_prime_UTR		50.8633
ARC18	YLR370C	chrXII	862226	-	UGUAG	coding_region		66.5869
ARC40	YBR234C	chrII	686458	-	UAUAG	coding_region		42.4344
ARC40	YBR234C	chrII	686492	-	UUUAG	coding_region		47.5
ARC40	YBR234C	chrII	685898	-	UGUAG	coding_region		78.7492
ARF1	YDL192W	chrIV	117441	+	UGUAA	three_prime_UTR		51.8182
ARF3	YOR094W	chrXV	502997	+	UGUAG	coding_region		42.3742
ARF3	YOR094W	chrXV	503150	+	UGUAG	coding_region		58.6645
ARG1	YOL058W	chrXV	219216	+	UCUAA	coding_region		40.3509
ARG4	YHR018C	chrVIII	140723	-	UGUAA	coding_region		80.8211
ARG7	YMR062C	chrXIII	396093	-	UGUAG	coding_region		50
ARG8	YOL140W	chrXV	60088	+	UGUAG	three_prime_UTR		45.8101
ARL1	YBR164C	chrII	567749	-	UGUAU	three_prime_UTR		42.7562
ARL1	YBR164C	chrII	568412	-	UUUAG	coding_region		44.9502
ARL1	YBR164C	chrII	568266	-	UGUAG	coding_region		68.0064
ARL1	YBR164C	chrII	567848	-	UGUAG	three_prime_UTR		89.3805
ARL3	YPL051W	chrXVI	460186	+	UGUAG	coding_region		46.3855
ARN1	YHL040C	chrVIII	19637	-	UUUAG	coding_region		43.8849
ARN1	YHL040C	chrVIII	20277	-	UGUAG	coding_region		44.0693
ARN1	YHL040C	chrVIII	19263	-	UUUAG	coding_region		52.6829
ARN1	YHL040C	chrVIII	19224	-	UCUAA	coding_region		60
ARN1	YHL040C	chrVIII	18940	-	UCUAG	three_prime_UTR		64.6209
ARN2	YHL047C	chrVIII	9576	-	UGUAG	coding_region		62.4204
ARO1	YDR127W	chrIV	708826	+	UUUAG	coding_region		70.7483
ARO1	YDR127W	chrIV	708215	+	UUUAG	coding_region		65
ARO1	YDR127W	chrIV	707651	+	UUUAG	coding_region		61.7647
ARO1	YDR127W	chrIV	708652	+	UGUAA	coding_region		61.4583
ARO1	YDR127W	chrIV	706784	+	UGUAA	coding_region		67.8571
ARO1	YDR127W	chrIV	708160	+	UGUAA	coding_region		54.0541
ARO1	YDR127W	chrIV	709177	+	UGUAG	coding_region		66.9767
ARO4	YBR249C	chrII	716860	-	UGUAA	three_prime_UTR		83.6507
ARO4	YBR249C	chrII	717753	-	UCUAG	coding_region		44.2553
ARO4	YBR249C	chrII	716961	-	UAUAG	coding_region		59.13
ARO4	YBR249C	chrII	716807	-	UUUAG	three_prime_UTR		56.2633
ARO8	YGL202W	chrVII	116228	+	UGUAG	coding_region		64.4444
ARO8	YGL202W	chrVII	117368	+	UUUAG	coding_region		49.3088
ARP2	YDL029W	chrIV	400437	+	UUUAG	coding_region		62.4831
ARP3	YJR065C	chrX	557975	-	UGUAG	coding_region		60.6638
ARP3	YJR065C	chrX	558338	-	UGUAA	coding_region		58.7511
ARP3	YJR065C	chrX	558854	-	UUUAG	coding_region		47.0098
ARP4	YJL081C	chrX	283761	-	UUUAG	three_prime_UTR		53.3528
ARP5	YNL059C	chrXIV	514423	-	UUUAG	coding_region		57.1429
ARP5	YNL059C	chrXIV	512837	-	UGUAA	coding_region		45.9854
ARP5	YNL059C	chrXIV	514349	-	UGUAA	coding_region		57.1429
ARP5	YNL059C	chrXIV	514726	-	UUUAG	coding_region		57.8947
ARP7	YPR034W	chrXVI	640060	+	UGUAG	coding_region		43.75
ARP9	YMR033W	chrXIII	338811	+	UGUAG	coding_region		66.7582
ARP9	YMR033W	chrXIII	339380	+	UGUAA	three_prime_UTR		50.9804
ART10	YLR392C	chrXII	904694	-	UGUAA	three_prime_UTR		40.8537
ART10	YLR392C	chrXII	904702	-	UGUAA	three_prime_UTR		49.6241
ART5	YGR068C	chrVII	624944	-	UUUAG	three_prime_UTR		83.7838
ART5	YGR068C	chrVII	625152	-	UGUAA	three_prime_UTR		53.9683
ASC1	YMR116C	chrXIII	499357	-	UGUAU	three_prime_UTR		63.9753
ASG7	YJL170C	chrX	101669	-	UGUAA	coding_region		49.7738
ASG7	YJL170C	chrX	101165	-	UGUAA	coding_region		42.3971
ASG7	YJL170C	chrX	101178	-	UGUAG	coding_region		74.1641
ASI1	YMR119W	chrXIII	507177	+	UGUAA	coding_region		42.0588
ASI2	YNL159C	chrXIV	338451	-	UGUAU	three_prime_UTR		42.3983
ASI2	YNL159C	chrXIV	338437	-	UGUAG	three_prime_UTR		59.1837
ASI2	YNL159C	chrXIV	339226	-	UGUAA	coding_region		50.2273
ASI2	YNL159C	chrXIV	338358	-	UGUAA	three_prime_UTR		42.236
ASK1	YKL052C	chrXI	341276	-	UGUAG	five_prime_UTR		57.3913
ASK10	YGR097W	chrVII	681940	+	UCUAG	coding_region		43.5897
ASK10	YGR097W	chrVII	681999	+	UUUAA	coding_region		43.9597
ASN2	YGR124W	chrVII	740107	+	UUUAG	coding_region		44.8133
AST2	YER101C	chrV	361012	-	UGUAG	coding_region		53.4789
AST2	YER101C	chrV	360959	-	UGUAG	coding_region		65.8654
ATE1	YGL017W	chrVII	460075	+	UGUAA	coding_region		44.6043
ATE1	YGL017W	chrVII	460138	+	UGUAG	coding_region		42.2535
ATG10	YLL042C	chrXII	52042	-	UGUAA	three_prime_UTR		40.2597
ATG12	YBR217W	chrII	658050	+	UCUAG	coding_region		41.5984
ATG14	YBR128C	chrII	493010	-	UGUAA	three_prime_UTR		80.8511
ATG14	YBR128C	chrII	494081	-	UGUAG	coding_region		48.1013
ATG18	YFR021W	chrVI	196085	+	UGUAA	coding_region		88.8889
ATG19	YOL082W	chrXV	169104	+	UGUAG	coding_region		75.1796
ATG21	YPL100W	chrXVI	362968	+	UGUAG	coding_region		60
ATG21	YPL100W	chrXVI	362701	+	UGUAG	coding_region		60.8295
ATG21	YPL100W	chrXVI	362563	+	UGUAA	coding_region		51.3605
ATG23	YLR431C	chrXII	1000388	-	UGUAG	coding_region		63.8393
ATG23	YLR431C	chrXII	1000307	-	UGUAA	three_prime_UTR		47.1366
ATG3	YNR007C	chrXIV	639399	-	UGUAA	coding_region		40.2469
ATG31	YDR022C	chrIV	488187	-	UGUAA	coding_region		58.3276
ATG31	YDR022C	chrIV	488024	-	UGUAG	three_prime_UTR		67.6568
ATG33	YLR356W	chrXII	840577	+	UGUAG	coding_region		44.5596
ATG33	YLR356W	chrXII	841113	+	UGUAA	three_prime_UTR		44
ATG33	YLR356W	chrXII	840952	+	UGUAG	three_prime_UTR		59.0062
ATG34	YOL083W	chrXV	166036	+	UGUAG	coding_region		76.7705
ATG34	YOL083W	chrXV	165965	+	UGUAA	coding_region		48.374
ATG34	YOL083W	chrXV	165655	+	UGUAA	five_prime_UTR		68.254
ATG38	YLR211C	chrXII	563477	-	UGUAA	three_prime_UTR		40.5405
ATG40	YOR152C	chrXV	617708	-	UGUAA	coding_region		40.4651
ATG42	YBR139W	chrII	516917	+	UGUAA	coding_region		65.3912
ATG8	YBL078C	chrII	79961	-	UGUAG	three_prime_UTR		68.4352
ATO2	YNR002C	chrXIV	633912	-	UGUAA	five_prime_UTR		47.1698
ATO3	YDR384C	chrIV	1241733	-	UCUAG	coding_region		46.6481
ATP2	YJR121W	chrX	649429	+	UGUAG	three_prime_UTR		65.8654
ATP2	YJR121W	chrX	647547	+	UUUAG	five_prime_UTR		49.4957
ATP23	YNR020C	chrXIV	667471	-	UGUAG	coding_region		59.1837
ATP3	YBR039W	chrII	315567	+	UUUAG	five_prime_UTR		46.8993
ATP5	YDR298C	chrIV	1058948	-	UCUAG	five_prime_UTR		45.7509
ATR1	YML116W	chrXIII	38767	+	UGUAG	coding_region		56.8266
ATS1	YAL020C	chrI	113948	-	UCUAG	coding_region		57.7114
ATX1	YNL259C	chrXIV	157601	-	UGUAG	three_prime_UTR		63.0169
AVT1	YJR001W	chrX	437388	+	UGUAG	coding_region		54.0179
AVT1	YJR001W	chrX	437581	+	UCUAG	coding_region		45.3283
AVT4	YNL101W	chrXIV	436674	+	UGUAA	coding_region		53.6232
AVT6	YER119C	chrV	399917	-	UGUAA	coding_region		47.9365
AVT6	YER119C	chrV	400673	-	UGUAG	coding_region		44.9438
AVT6	YER119C	chrV	400337	-	UGUAG	coding_region		41.6938
AVT7	YIL088C	chrIX	198231	-	UCUAG	coding_region		60.2484
AVT7	YIL088C	chrIX	198975	-	UCUAG	coding_region		55.0633
AVT7	YIL088C	chrIX	199027	-	UGUAA	coding_region		51.3514
AXL2	YIL140W	chrIX	87455	+	UUUAG	coding_region		42.5926
AXL2	YIL140W	chrIX	87919	+	UUUAG	three_prime_UTR		41.4634
AYR1	YIL124W	chrIX	127147	+	UAUAG	three_prime_UTR		44.4257
BAR1	YIL015W	chrIX	323972	+	UGUAG	coding_region		79.7984
BAR1	YIL015W	chrIX	323376	+	UCUAG	coding_region		43.4149
BAT1	YHR208W	chrVIII	517785	+	UGUAU	coding_region		46.988
BAT1	YHR208W	chrVIII	516805	+	UGUAG	five_prime_UTR		48.7805
BAT2	YJR148W	chrX	705709	+	UUUAA	five_prime_UTR		40.399
BBC1	YJL020C	chrX	399319	-	UGUAU	coding_region		60
BBC1	YJL020C	chrX	399181	-	UGUAA	coding_region		67.4797
BCY1	YIL033C	chrIX	290882	-	UGUAG	coding_region		45.0427
BDF1	YLR399C	chrXII	920764	-	UGUAA	coding_region		43.3645
BDF1	YLR399C	chrXII	920812	-	UGUAA	coding_region		53.2743
BDS1	YOL164W	chrXV	6959	+	UGUAG	coding_region		52.7778
BDS1	YOL164W	chrXV	6368	+	UGUAG	coding_region		54.2857
BEM1	YBR200W	chrII	622531	+	UCUAG	three_prime_UTR		46.6346
BER1	YLR412W	chrXII	949996	+	UGUAA	three_prime_UTR		45.3333
BER1	YLR412W	chrXII	948975	+	UGUAG	coding_region		56.869
BET3	YKR068C	chrXI	570715	-	UGUAG	coding_region		49.2946
BET5	YML077W	chrXIII	112089	+	UAUAG	coding_region		47.5177
BGL2	YGR282C	chrVII	1057483	-	UCUAG	three_prime_UTR		44.5312
BIG1	YHR101C	chrVIII	315483	-	UGUAA	coding_region		40.2299
BIG1	YHR101C	chrVIII	315496	-	UGUAA	coding_region		45.4545
BIG1	YHR101C	chrVIII	314606	-	UCUAG	three_prime_UTR		40.6667
BIG1	YHR101C	chrVIII	315672	-	UGUAA	coding_region		56.25
BIK1	YCL029C	chrIII	69809	-	UGUAG	coding_region		45.4545
BIO2	YGR286C	chrVII	1063894	-	UGUAA	coding_region		58.6022
BLM10	YFL007W	chrVI	129567	+	UUUAA	coding_region		43.6242
BLM10	YFL007W	chrVI	129348	+	UGUAG	coding_region		54.1353
BLM10	YFL007W	chrVI	129186	+	UUUAG	coding_region		45.9459
BNA1	YJR025C	chrX	471010	-	UGUAA	three_prime_UTR		66.3265
BNA4	YBL098W	chrII	40034	+	UGUAA	coding_region		57.5385
BNA5	YLR231C	chrXII	606121	-	UUUAA	coding_region		57.2401
BNA5	YLR231C	chrXII	605760	-	UGUAG	coding_region		70.1183
BNA5	YLR231C	chrXII	606428	-	UGUAG	coding_region		80.5556
BNA6	YFR047C	chrVI	244691	-	UGUAG	coding_region		54.9913
BNA6	YFR047C	chrVI	244892	-	UGUAG	coding_region		52.9625
BNA7	YDR428C	chrIV	1324418	-	UGUAG	five_prime_UTR		61.1841
BNA7	YDR428C	chrIV	1324446	-	UCUAA	five_prime_UTR		40.8587
BNI5	YNL166C	chrXIV	323405	-	UGUAA	coding_region		51.2195
BNI5	YNL166C	chrXIV	322847	-	UGUAG	coding_region		47.3602
BOI1	YBL085W	chrII	66055	+	UGUAG	coding_region		53.012
BOL2	YGL220W	chrVII	82849	+	UGUAG	three_prime_UTR		71.2636
BOL3	YAL046C	chrI	56989	-	UUUAG	three_prime_UTR		52.6471
BOL3	YAL046C	chrI	57002	-	UGUAA	three_prime_UTR		60.2632
BOS1	YLR078C	chrXII	285923	-	UAUAG	coding_region		46.789
BPL1	YDL141W	chrIV	203841	+	UGUAA	coding_region		41.6667
BPL1	YDL141W	chrIV	205325	+	UGUAA	three_prime_UTR		48.3333
BRE1	YDL074C	chrIV	324049	-	UGUAA	coding_region		46.1538
BRE2	YLR015W	chrXII	176858	+	UGUAA	three_prime_UTR		48.6486
BRL1	YHR036W	chrVIII	181912	+	UGUAA	three_prime_UTR		59.0476
BRO1	YPL084W	chrXVI	396295	+	UUUAG	coding_region		55.8704
BRO1	YPL084W	chrXVI	395369	+	UGUAA	coding_region		42.654
BRR1	YPR057W	chrXVI	673516	+	UGUAG	three_prime_UTR		55.7377
BRR1	YPR057W	chrXVI	672739	+	UGUAG	coding_region		43.75
BSC2	YDR275W	chrIV	1012007	+	UGUAG	five_prime_UTR		51.0791
BSC6	YOL137W	chrXV	66888	+	UAUAG	coding_region		43.4783
BSC6	YOL137W	chrXV	67112	+	UUUAG	coding_region		41.9048
BTN2	YGR142W	chrVII	771420	+	UUUAG	five_prime_UTR		41.4634
BTN2	YGR142W	chrVII	772010	+	UGUAG	five_prime_UTR		46.8619
BTT1	YDR252W	chrIV	964100	+	UUUAG	three_prime_UTR		41.6149
BTT1	YDR252W	chrIV	964529	+	UGUAG	three_prime_UTR		60.6061
BUB3	YOR026W	chrXV	379635	+	UUUAA	five_prime_UTR		40.0778
BUB3	YOR026W	chrXV	380413	+	UGUAG	coding_region		44.335
BUD13	YGL174W	chrVII	175065	+	UGUAG	coding_region		62.6316
BUD14	YAR014C	chrI	167526	-	UGUAG	coding_region		48.0769
BUD17	YNR027W	chrXIV	675813	+	UGUAG	coding_region		48.6577
BUD23	YCR047C	chrIII	210549	-	UGUAG	three_prime_UTR		53.125
BUD32	YGR262C	chrVII	1017347	-	UGUAG	coding_region		44.4202
BUD9	YGR041W	chrVII	579215	+	UGUAA	three_prime_UTR		46.1538
BUL2	YML111W	chrXIII	49608	+	UGUAG	coding_region		63.3028
BYE1	YKL005C	chrXI	433316	-	UGUAG	coding_region		43.5294
BYE1	YKL005C	chrXI	433445	-	UGUAG	coding_region		44.5161
BYE1	YKL005C	chrXI	432972	-	UGUAG	three_prime_UTR		51.9337
BYE1	YKL005C	chrXI	432964	-	UGUAA	three_prime_UTR		43.4164
BZZ1	YHR114W	chrVIII	339978	+	UGUAA	coding_region		54.2254
CAB1	YDR531W	chrIV	1498744	+	UUUAG	coding_region		48.6381
CAB1	YDR531W	chrIV	1498569	+	UUUAG	coding_region		56.7944
CAB2	YIL083C	chrIX	204696	-	UGUAG	five_prime_UTR		60.9137
CAB4	YGR277C	chrVII	1045617	-	UGUAG	three_prime_UTR		68.4385
CAB4	YGR277C	chrVII	1046565	-	UGUAA	five_prime_UTR		44.6665
CAB4	YGR277C	chrVII	1045855	-	UUUAG	coding_region		58.0282
CAB5	YDR196C	chrIV	850656	-	UGUAU	coding_region		45.9516
CAC2	YML102W	chrXIII	69741	+	UCUAG	three_prime_UTR		44.6237
CAD1	YDR423C	chrIV	1318391	-	UGUAU	coding_region		43.5185
CAD1	YDR423C	chrIV	1318000	-	UGUAA	three_prime_UTR		45.7565
CAD1	YDR423C	chrIV	1318584	-	UUUAG	coding_region		52.3438
CAF130	YGR134W	chrVII	761193	+	UGUAA	three_prime_UTR		43.6709
CAF130	YGR134W	chrVII	761282	+	UGUAA	three_prime_UTR		41.958
CAF20	YOR276W	chrXV	841966	+	UGUAG	three_prime_UTR		42.2078
CAF40	YNL288W	chrXIV	90604	+	UCUAG	coding_region		66.6667
CAF40	YNL288W	chrXIV	90739	+	UGUAA	coding_region		52.9968
CAK1	YFL029C	chrVI	78968	-	UCUAG	coding_region		48.3051
CAP1	YKL007W	chrXI	429307	+	UCUAG	coding_region		51.0463
CAP2	YIL034C	chrIX	289562	-	UAUAG	coding_region		43.4211
CAP2	YIL034C	chrIX	288932	-	UGUAG	three_prime_UTR		46.8085
CAR1	YPL111W	chrXVI	341060	+	UGUAU	three_prime_UTR		55.2028
CAX4	YGR036C	chrVII	558085	-	UGUAA	three_prime_UTR		51.3514
CAX4	YGR036C	chrVII	559444	-	UUUAG	five_prime_UTR		48.7862
CBC2	YPL178W	chrXVI	212306	+	UGUAG	coding_region		50.7895
CBK1	YNL161W	chrXIV	334916	+	UGUAG	three_prime_UTR		43.9791
CBK1	YNL161W	chrXIV	333973	+	UGUAU	coding_region		40.625
CBK1	YNL161W	chrXIV	334865	+	UGUAG	coding_region		44.7005
CBK1	YNL161W	chrXIV	334293	+	UUUAA	coding_region		51.1111
CBK1	YNL161W	chrXIV	335251	+	UGUAA	three_prime_UTR		54.0816
CBK1	YNL161W	chrXIV	335189	+	UGUAG	three_prime_UTR		70.7447
CBP1	YJL209W	chrX	39221	+	UGUAG	coding_region		44.4444
CBP2	YHL038C	chrVIII	25061	-	UGUAA	coding_region		48.6486
CBP6	YBR120C	chrII	480796	-	UGUAG	coding_region		60.2236
CBR1	YIL043C	chrIX	274253	-	UGUAG	coding_region		50.2939
CBR1	YIL043C	chrIX	274002	-	UUUAG	three_prime_UTR		47.9557
CBR1	YIL043C	chrIX	273997	-	UUUAG	three_prime_UTR		70.7276
CBR1	YIL043C	chrIX	274059	-	UGUAA	three_prime_UTR		51.4257
CBS2	YDR197W	chrIV	852147	+	UGUAA	coding_region		40.2597
CCC1	YLR220W	chrXII	577750	+	UGUAG	coding_region		71.6418
CCC1	YLR220W	chrXII	577797	+	UGUAA	three_prime_UTR		51.1401
CCL1	YPR025C	chrXVI	613824	-	UGUAA	coding_region		42.8198
CCL1	YPR025C	chrXVI	613542	-	UGUAA	coding_region		68.1132
CCS1	YMR038C	chrXIII	347902	-	UGUAA	coding_region		46.5097
CCT2	YIL142W	chrIX	84242	+	UGUAG	coding_region		49.5575
CCT3	YJL014W	chrX	408084	+	UCUAG	coding_region		46.6408
CCT3	YJL014W	chrX	408549	+	UGUAA	coding_region		42.7386
CCT3	YJL014W	chrX	407853	+	UCUAG	coding_region		44.9664
CCT3	YJL014W	chrX	409032	+	UGUAG	coding_region		63.2254
CCT3	YJL014W	chrX	408499	+	UGUAG	coding_region		49.3151
CCT4	YDL143W	chrIV	201206	+	UCUAG	coding_region		50.4182
CCT4	YDL143W	chrIV	201642	+	UGUAU	three_prime_UTR		48.1262
CCT7	YJL111W	chrX	209378	+	UUUAG	coding_region		40.81
CCT7	YJL111W	chrX	208100	+	UGUAG	coding_region		46.0177
CCT8	YJL008C	chrX	420603	-	UUUAG	coding_region		42.9508
CCW14	YLR390W-A	chrXII	904388	+	UCUAG	coding_region		43.5662
CCW14	YLR390W-A	chrXII	904460	+	UCUAA	three_prime_UTR		42.9253
CCW14	YLR390W-A	chrXII	903911	+	UCUAG	coding_region		56.4914
CDC10	YCR002C	chrIII	117537	-	UUUAA	coding_region		44.5045
CDC10	YCR002C	chrIII	117773	-	UUUAG	coding_region		49.4652
CDC14	YFR028C	chrVI	208984	-	UUUAG	coding_region		62.963
CDC20	YGL116W	chrVII	290492	+	UAUAG	coding_region		48.2759
CDC20	YGL116W	chrVII	290599	+	UUUAA	coding_region		46.2687
CDC20	YGL116W	chrVII	291136	+	UCUAG	coding_region		64.8221
CDC20	YGL116W	chrVII	290377	+	UGUAG	coding_region		76.4706
CDC20	YGL116W	chrVII	291097	+	UGUAA	coding_region		56.0976
CDC21	YOR074C	chrXV	466679	-	UGUAU	coding_region		54.5872
CDC23	YHR166C	chrVIII	437236	-	UCUAG	coding_region		63.1579
CDC23	YHR166C	chrVIII	437172	-	UGUAG	coding_region		62.585
CDC24	YAL041W	chrI	65167	+	UCUAG	coding_region		41.2088
CDC28	YBR160W	chrII	560868	+	UCUAG	coding_region		57.2623
CDC28	YBR160W	chrII	560695	+	UGUAA	coding_region		67.7802
CDC3	YLR314C	chrXII	763092	-	UGUAG	coding_region		52.5412
CDC3	YLR314C	chrXII	763301	-	UGUAA	coding_region		42.6729
CDC31	YOR257W	chrXV	811258	+	UGUAA	coding_region		70.4959
CDC36	YDL165W	chrIV	164863	+	UGUAA	coding_region		65.7296
CDC4	YFL009W	chrVI	116560	+	UGUAA	coding_region		47.0588
CDC40	YDR364C	chrIV	1202404	-	UGUAG	three_prime_UTR		45.098
CDC42	YLR229C	chrXII	604285	-	UGUAU	coding_region		50.9819
CDC42	YLR229C	chrXII	603678	-	UGUAG	three_prime_UTR		59.7826
CDC43	YGL155W	chrVII	214529	+	UUUAG	coding_region		54.878
CDC48	YDL126C	chrIV	236908	-	UCUAG	coding_region		57.5663
CDC48	YDL126C	chrIV	236304	-	UCUAG	coding_region		47.012
CDC48	YDL126C	chrIV	237043	-	UGUAG	coding_region		52.193
CDC50	YCR094W	chrIII	286955	+	UGUAA	coding_region		42.3913
CDC50	YCR094W	chrIII	287965	+	UGUAG	three_prime_UTR		43.4286
CDC55	YGL190C	chrVII	147298	-	UGUAG	coding_region		45.8689
CDC55	YGL190C	chrVII	146299	-	UGUAA	coding_region		64.4444
CDC55	YGL190C	chrVII	146319	-	UUUAG	coding_region		44.1558
CDC55	YGL190C	chrVII	146652	-	UGUAA	coding_region		65.4167
CDC55	YGL190C	chrVII	146254	-	UGUAG	coding_region		65.4709
CDC6	YJL194W	chrX	70771	+	UGUAA	coding_region		48.5714
CDC60	YPL160W	chrXVI	249916	+	UUUAG	coding_region		40.8602
CDC60	YPL160W	chrXVI	249547	+	UGUAA	coding_region		40.9091
CDC73	YLR418C	chrXII	957020	-	UGUAG	coding_region		60.9842
CDC73	YLR418C	chrXII	956749	-	UGUAG	three_prime_UTR		62.8631
CDC8	YJR057W	chrX	544127	+	UGUAA	coding_region		59.4955
CDC8	YJR057W	chrX	544606	+	UGUAG	coding_region		47.6562
CDH1	YGL003C	chrVII	492991	-	UGUAG	coding_region		51.0638
CDH1	YGL003C	chrVII	492420	-	UGUAC	three_prime_UTR		45.9016
CDH1	YGL003C	chrVII	492750	-	UGUAA	coding_region		50.7937
CDS1	YBR029C	chrII	297215	-	UGUAG	coding_region		43.5028
CEM1	YER061C	chrV	278959	-	UUUAG	coding_region		58.8235
CEM1	YER061C	chrV	279105	-	UUUAA	coding_region		48.75
CET1	YPL228W	chrXVI	120029	+	UGUAA	coding_region		43.5331
CET1	YPL228W	chrXVI	120120	+	UGUAA	three_prime_UTR		42.471
CEX1	YOR112W	chrXV	533411	+	UGUAA	coding_region		71.2121
CFD1	YIL003W	chrIX	349609	+	UGUAG	coding_region		41.2698
CFF1	YML079W	chrXIII	110590	+	UCUAG	coding_region		78.0415
CGI121	YML036W	chrXIII	205988	+	UGUAG	coding_region		58.2938
CGI121	YML036W	chrXIII	206507	+	UGUAG	three_prime_UTR		43.8596
CGI121	YML036W	chrXIII	206291	+	UGUAG	coding_region		57.337
CGI121	YML036W	chrXIII	206049	+	UUUAA	coding_region		40.8408
CHO2	YGR157W	chrVII	805130	+	UGUAA	three_prime_UTR		57.4967
CHO2	YGR157W	chrVII	802537	+	UGUAA	coding_region		44.8529
CHO2	YGR157W	chrVII	803300	+	UGUAA	coding_region		61.6027
CHS1	YNL192W	chrXIV	279800	+	UGUAA	coding_region		45.9607
CHS5	YLR330W	chrXII	788682	+	UGUAG	coding_region		49.2647
CHS7	YHR142W	chrVIII	384076	+	UUUAG	coding_region		40.3198
CHZ1	YER030W	chrV	213935	+	UGUAU	three_prime_UTR		71.3313
CIA1	YDR267C	chrIV	1002506	-	UGUAG	three_prime_UTR		41.6216
CIA2	YHR122W	chrVIII	354253	+	UGUAG	coding_region		45.6221
CIN2	YPL241C	chrXVI	95411	-	UGUAA	coding_region		51.2195
CIN5	YOR028C	chrXV	384368	-	UUUAG	coding_region		50.2169
CIN8	YEL061C	chrV	36311	-	UGUAA	three_prime_UTR		72.4138
CIR1	YGR207C	chrVII	911351	-	UUUAA	coding_region		60.9583
CIR1	YGR207C	chrVII	911356	-	UGUAG	coding_region		78.2135
CIR1	YGR207C	chrVII	911444	-	UUUAG	coding_region		56.7742
CIR2	YOR356W	chrXV	1007334	+	UGUAG	coding_region		85.3659
CIR2	YOR356W	chrXV	1007297	+	UCUAG	coding_region		47.5
CIR2	YOR356W	chrXV	1007322	+	UUUAG	coding_region		50.6024
CIR2	YOR356W	chrXV	1007858	+	UGUAA	coding_region		44.7368
CIR2	YOR356W	chrXV	1008269	+	UUUAG	coding_region		43.1818
CIR2	YOR356W	chrXV	1007528	+	UGUAU	coding_region		69.5122
CIR2	YOR356W	chrXV	1007420	+	UAUAG	coding_region		42.5532
CIS1	YLR346C	chrXII	822645	-	UGUAU	five_prime_UTR		64.4843
CIT3	YPR001W	chrXVI	557752	+	UCUAG	coding_region		57.5419
CKA1	YIL035C	chrIX	288932	-	UGUAG	five_prime_UTR		46.8085
CKB1	YGL019W	chrVII	458743	+	UCUAG	coding_region		49.5232
CKB1	YGL019W	chrVII	458101	+	UGUAA	five_prime_UTR		43.6548
CKB2	YOR039W	chrXV	406199	+	UGUAA	coding_region		50.9862
CKI1	YLR133W	chrXII	409076	+	UGUAA	coding_region		44.9275
CKI1	YLR133W	chrXII	410633	+	UGUAG	three_prime_UTR		50
CKI1	YLR133W	chrXII	409562	+	UGUAG	coding_region		55.6701
CKI1	YLR133W	chrXII	408473	+	UGUAA	coding_region		58.209
CKI1	YLR133W	chrXII	409187	+	UGUAG	coding_region		68.5484
CLB1	YGR108W	chrVII	704709	+	UCUAG	coding_region		40.8696
CLB1	YGR108W	chrVII	704135	+	UGUAG	coding_region		58.9041
CLB1	YGR108W	chrVII	705180	+	UGUAG	three_prime_UTR		71.4286
CLB1	YGR108W	chrVII	703440	+	UUUAG	five_prime_UTR		47.0588
CLB1	YGR108W	chrVII	705187	+	UGUAA	three_prime_UTR		51.0638
CLB1	YGR108W	chrVII	704028	+	UGUAA	coding_region		74.7126
CLB3	YDL155W	chrIV	178152	+	UGUAA	three_prime_UTR		49.3473
CLB5	YPR120C	chrXVI	774026	-	UCUAG	coding_region		54.0741
CLC1	YGR167W	chrVII	832719	+	UCUAG	coding_region		51.3903
CLC1	YGR167W	chrVII	832844	+	UGUAG	coding_region		79.5295
CLC1	YGR167W	chrVII	832817	+	UGUAG	coding_region		41.8356
CLG1	YGL215W	chrVII	89030	+	UCUAG	coding_region		61.7284
CLN1	YMR199W	chrXIII	663336	+	UGUAA	coding_region		40.2778
CMC2	YBL059C-A	chrII	110249	-	UGUAG	coding_region		54.6919
CMC4	YMR194C-B	chrXIII	652842	-	UGUAA	intron		61.445
CMC4	YMR194C-B	chrXIII	652921	-	UUUAG	five_prime_UTR		52.3529
CMC4	YMR194C-B	chrXIII	652922	-	UUUUA	five_prime_UTR		46.732
CMI7	YIL002W-A	chrIX	350650	+	UUUAG	three_prime_UTR		40.7407
CMI8	YDR461C-A	chrIV	1385337	-	UGUAG	three_prime_UTR		83.6735
CMP2	YML057W	chrXIII	161825	+	UGUAA	coding_region		47.7477
CMP2	YML057W	chrXIII	160277	+	UAUAG	coding_region		50.5355
CMP2	YML057W	chrXIII	161666	+	UUUAG	coding_region		43.3428
CMP2	YML057W	chrXIII	160856	+	UCUAG	coding_region		48.9209
CNA1	YLR433C	chrXII	1004165	-	UUUAG	three_prime_UTR		42.6667
COA1	YIL157C	chrIX	46847	-	UGUAG	three_prime_UTR		79.0692
COA6	YMR244C-A	chrXIII	759132	-	UGUAA	five_prime_UTR		65.6388
COA6	YMR244C-A	chrXIII	758891	-	UGUAG	five_prime_UTR		51.753
COA6	YMR244C-A	chrXIII	759299	-	UUUAG	five_prime_UTR		55.0285
COA6	YMR244C-A	chrXIII	758431	-	UGUAG	three_prime_UTR		77.8926
COA6	YMR244C-A	chrXIII	759182	-	UUUAG	five_prime_UTR		60.6241
COG2	YGR120C	chrVII	729984	-	UUUAG	three_prime_UTR		42.6374
COG2	YGR120C	chrVII	729882	-	UGUAA	three_prime_UTR		43.8642
COG6	YNL041C	chrXIV	549411	-	UGUAG	three_prime_UTR		45.2736
COG7	YGL005C	chrVII	489607	-	UGUAA	three_prime_UTR		58
COG7	YGL005C	chrVII	489576	-	UUUAG	three_prime_UTR		67.6471
COG7	YGL005C	chrVII	490084	-	UUUAA	coding_region		41.5335
COP1	YDL145C	chrIV	195379	-	UGUAG	coding_region		56.1497
COP1	YDL145C	chrIV	194457	-	UGUAA	three_prime_UTR		69.8225
COQ2	YNR041C	chrXIV	701274	-	UGUAG	coding_region		69.9248
COQ3	YOL096C	chrXV	139031	-	UCUAG	coding_region		41.0526
COQ3	YOL096C	chrXV	138078	-	UGUAA	three_prime_UTR		55.4974
COQ4	YDR204W	chrIV	859195	+	UUUAG	three_prime_UTR		44.5286
COQ4	YDR204W	chrIV	858981	+	CGUGU	coding_region		40.4817
COQ5	YML110C	chrXIII	50278	-	UCUAG	coding_region		55.1151
COQ5	YML110C	chrXIII	50895	-	UCUAG	coding_region		51.0232
COQ6	YGR255C	chrVII	1002773	-	UUUAG	coding_region		62.943
COQ6	YGR255C	chrVII	1002514	-	UGUAA	three_prime_UTR		43.5193
COQ8	YGL119W	chrVII	285736	+	UGUAG	coding_region		41.2879
COQ9	YLR201C	chrXII	549452	-	UGUAA	three_prime_UTR		40.6838
COQ9	YLR201C	chrXII	550261	-	UGUAA	coding_region		40.6061
COR1	YBL045C	chrII	134954	-	UUUAG	coding_region		45.4928
COR1	YBL045C	chrII	134024	-	UCUAG	three_prime_UTR		51.6393
COR1	YBL045C	chrII	134632	-	UCUAG	coding_region		47.8261
COR1	YBL045C	chrII	135404	-	UGUAG	coding_region		47.0192
COS1	YNL336W	chrXIV	8550	+	UAUAG	coding_region		42.2951
COS5	YJR161C	chrX	743965	-	UGUAG	coding_region		77.9255
COS7	YDL248W	chrIV	2178	+	UGUAG	coding_region		54.1818
COX10	YPL172C	chrXVI	224495	-	UGUAG	coding_region		42.735
COX11	YPL132W	chrXVI	302503	+	UGUAA	coding_region		44.405
COX12	YLR038C	chrXII	225241	-	UUUAG	five_prime_UTR		46.2046
COX15	YER141W	chrV	453387	+	UUUAG	five_prime_UTR		40.8451
COX15	YER141W	chrV	455042	+	UGUAA	three_prime_UTR		45.9391
COX15	YER141W	chrV	454490	+	UGUAG	coding_region		41.0314
COX18	YGR062C	chrVII	616300	-	UGUAA	three_prime_UTR		40.0826
COX18	YGR062C	chrVII	616943	-	UCUAG	coding_region		43.4609
COX18	YGR062C	chrVII	617157	-	UGUAG	coding_region		58.1081
COX19	YLL018C-A	chrXII	108817	-	UGUAG	coding_region		41.8919
COX19	YLL018C-A	chrXII	108206	-	UUUAG	three_prime_UTR		56.9343
COX5A	YNL052W	chrXIV	532395	+	UGUAA	three_prime_UTR		46.8787
COX5A	YNL052W	chrXIV	532295	+	UGUAU	three_prime_UTR		40.1938
COX5A	YNL052W	chrXIV	531816	+	UGUAA	coding_region		56.2169
CPA2	YJR109C	chrX	631158	-	UGUAG	coding_region		41.3793
CPD1	YGR247W	chrVII	985295	+	UGUAA	coding_region		74.2105
CPD1	YGR247W	chrVII	984913	+	UCUAG	five_prime_UTR		69.1489
CPD1	YGR247W	chrVII	984904	+	UGUAA	five_prime_UTR		61.9403
CPD1	YGR247W	chrVII	985772	+	UCUAG	three_prime_UTR		70.6349
CPR8	YNR028W	chrXIV	676451	+	UGUAA	coding_region		73.1844
CPR8	YNR028W	chrXIV	676607	+	UUUAA	coding_region		50.7799
CPR8	YNR028W	chrXIV	676218	+	UUUAG	coding_region		62.069
CPT1	YNL130C	chrXIV	379829	-	UGUAG	coding_region		60.276
CPT1	YNL130C	chrXIV	379715	-	UUUAG	coding_region		44.0939
CPT1	YNL130C	chrXIV	380405	-	UCUAG	coding_region		45.3438
CQD2	YLR253W	chrXII	643241	+	UCUAG	coding_region		44
CRD1	YDL142C	chrIV	201792	-	UGUAA	coding_region		44.2593
CRD1	YDL142C	chrIV	201653	-	UGUAG	three_prime_UTR		70.4545
CRH1	YGR189C	chrVII	877734	-	UCUAA	coding_region		43.2653
CRH1	YGR189C	chrVII	877062	-	UCUAG	coding_region		52.9148
CRN1	YLR429W	chrXII	991138	+	UGUAG	coding_region		64.6018
CRN1	YLR429W	chrXII	991756	+	UGUAG	coding_region		54.6468
CRP1	YHR146W	chrVIII	390769	+	UUUAG	coding_region		54.8139
CRS1	YNL247W	chrXIV	184386	+	UUUAG	coding_region		54.4304
CRS1	YNL247W	chrXIV	183009	+	UCUAA	coding_region		52.6316
CRT10	YOL063C	chrXV	207626	-	UGUAA	coding_region		45.9259
CRT10	YOL063C	chrXV	208196	-	UGUAG	coding_region		55.7143
CSG2	YBR036C	chrII	309475	-	UGUAG	coding_region		46.3776
CSG2	YBR036C	chrII	310282	-	UGUAA	coding_region		57.0241
CSI2	YOL007C	chrXV	312063	-	UGUAA	coding_region		51.5464
CSI2	YOL007C	chrXV	312086	-	UCUAG	coding_region		40.4139
CSM2	YIL132C	chrIX	99523	-	UGUAA	three_prime_UTR		52.5653
CSM2	YIL132C	chrIX	99613	-	UGUAG	three_prime_UTR		61.5894
CSS2	YFR020W	chrVI	193725	+	UGUAG	three_prime_UTR		68.9076
CSS3	YOL159C	chrXV	17192	-	UGUAG	three_prime_UTR		42.8571
CST6	YIL036W	chrIX	286991	+	UGUAG	coding_region		60
CTF4	YPR135W	chrXVI	802025	+	UGUAA	three_prime_UTR		40.2985
CTF8	YHR191C	chrVIII	486621	-	UGUAG	coding_region		80.9524
CTR1	YPR124W	chrXVI	786188	+	UGUAU	five_prime_UTR		51.0032
CTR1	YPR124W	chrXVI	787296	+	UGUAA	coding_region		51.5289
CTR3	YLR411W	chrXII	947633	+	UAUAG	coding_region		40.5405
CTS1	YLR286C	chrXII	708481	-	UGUAA	coding_region		81.2677
CTS1	YLR286C	chrXII	708974	-	UCUAG	coding_region		67.551
CUB1	YPL260W	chrXVI	49958	+	UGUAA	coding_region		62.8643
CUE1	YMR264W	chrXIII	795920	+	UGUAA	coding_region		63.3941
CUE1	YMR264W	chrXIII	796065	+	UAUAG	coding_region		53.3155
CUE3	YGL110C	chrVII	301472	-	UGUAA	three_prime_UTR		70.2381
CUE5	YOR042W	chrXV	409113	+	UGUAG	coding_region		49.2228
CUS2	YNL286W	chrXIV	96147	+	UGUAA	three_prime_UTR		48.2051
CWC22	YGR278W	chrVII	1048494	+	UGUAA	three_prime_UTR		49.3827
CWC24	YLR323C	chrXII	780810	-	UGUAA	five_prime_UTR		61.8467
CWC24	YLR323C	chrXII	780839	-	UGUAA	five_prime_UTR		60.9302
CWH41	YGL027C	chrVII	445118	-	UUUAG	coding_region		46.1538
CWH41	YGL027C	chrVII	443634	-	UGUAG	three_prime_UTR		74.6914
CWP1	YKL096W	chrXI	261823	+	UCUAG	coding_region		47.093
CWP1	YKL096W	chrXI	261587	+	UCUAG	coding_region		66.443
CWP1	YKL096W	chrXI	261500	+	UCUAA	coding_region		45.2381
CWP1	YKL096W	chrXI	261930	+	UGUAA	three_prime_UTR		66.6667
CYB2	YML054C	chrXIII	166554	-	UGUAG	coding_region		44.8529
CYB2	YML054C	chrXIII	166263	-	UGUAG	coding_region		64.4348
CYB2	YML054C	chrXIII	166469	-	UGUAA	coding_region		49.8252
CYC3	YAL039C	chrI	68688	-	UGUAA	three_prime_UTR		52.8986
CYC8	YBR112C	chrII	462813	-	UGUAG	three_prime_UTR		52.9528
CYM1	YDR430C	chrIV	1327467	-	UGUAA	coding_region		50
CYS3	YAL012W	chrI	130549	+	UGUAA	five_prime_UTR		46.8354
CYS3	YAL012W	chrI	131001	+	UUUAG	coding_region		51.2088
CYS4	YGR155W	chrVII	799648	+	UGUAA	coding_region		73.4839
CYT1	YOR065W	chrXV	448896	+	UGUAA	three_prime_UTR		50
CYT2	YKL087C	chrXI	277115	-	UUUAG	three_prime_UTR		44.5503
DAD3	YBR233W-A	chrII	685330	+	UGUAA	three_prime_UTR		43.5514
DAD3	YBR233W-A	chrII	685173	+	UUUAG	coding_region		54.6053
DAK1	YML070W	chrXIII	133978	+	UCUAG	coding_region		59.9771
DAK1	YML070W	chrXIII	134065	+	UGUAA	coding_region		48.9019
DAK1	YML070W	chrXIII	133953	+	UGUAG	coding_region		78.9474
DAK1	YML070W	chrXIII	134244	+	UGUAA	coding_region		46.8707
DAK1	YML070W	chrXIII	134739	+	UUUAG	coding_region		58.8235
DAK1	YML070W	chrXIII	133420	+	UGUAA	five_prime_UTR		46.7391
DAK1	YML070W	chrXIII	134911	+	UGUAA	coding_region		48.9591
DAL1	YIR027C	chrIX	406269	-	UCUAG	coding_region		51.6556
DAL3	YIR032C	chrIX	415001	-	UGUAA	three_prime_UTR		48.5327
DAL7	YIR031C	chrIX	413519	-	UGUAA	coding_region		45.2703
DAL81	YIR023W	chrIX	402658	+	UGUAA	coding_region		42.3729
DAL81	YIR023W	chrIX	402687	+	UGUAA	coding_region		51.9231
DAL81	YIR023W	chrIX	401749	+	UGUAG	coding_region		43.3962
DAL82	YNL314W	chrXIV	45136	+	UGUAA	coding_region		56.3636
DAP2	YHR028C	chrVIII	165564	-	UGUAG	coding_region		64.0351
DAP2	YHR028C	chrVIII	165042	-	UGUAA	coding_region		58.4677
DAS1	YJL149W	chrX	139368	+	UGUAA	coding_region		53.4743
DAS1	YJL149W	chrX	137671	+	UGUAG	coding_region		43.949
DBF20	YPR111W	chrXVI	749120	+	UGUAA	three_prime_UTR		43.0168
DBP10	YDL031W	chrIV	395907	+	UCUAG	coding_region		47.0588
DBP5	YOR046C	chrXV	415098	-	UUUAG	coding_region		44.6108
DCG1	YIR030C	chrIX	412181	-	UGUAA	coding_region		56.7164
DCP2	YNL118C	chrXIV	403913	-	UGUAG	coding_region		58.804
DCP2	YNL118C	chrXIV	402739	-	UCUAG	coding_region		63.7483
DCR2	YLR361C	chrXII	848955	-	UCUAG	coding_region		46.0674
DCR2	YLR361C	chrXII	847491	-	UGUAA	coding_region		59.6491
DCR2	YLR361C	chrXII	848427	-	UGUAG	coding_region		45.1613
DCR2	YLR361C	chrXII	848036	-	UUUAG	coding_region		43.6275
DCS1	YLR270W	chrXII	681805	+	UCUAG	coding_region		60.8815
DCS1	YLR270W	chrXII	681647	+	UGUAA	coding_region		57.6956
DCW1	YKL046C	chrXI	352497	-	UUUAA	coding_region		49.0323
DDI1	YER143W	chrV	457641	+	UGUAG	three_prime_UTR		63.0385
DDR48	YMR173W	chrXIII	608629	+	UGUAG	five_prime_UTR		59.0476
DED81	YHR019C	chrVIII	142927	-	UGUAG	coding_region		70.202
DED81	YHR019C	chrVIII	143412	-	UUUAA	coding_region		42.5532
DEG1	YFL001W	chrVI	148194	+	UGUAG	coding_region		50.8571
DEP1	YAL013W	chrI	130549	+	UGUAA	three_prime_UTR		46.8354
DET1	YDR051C	chrIV	557203	-	UUUAG	coding_region		52.551
DFG10	YIL049W	chrIX	260917	+	UCUAG	coding_region		40.678
DFM1	YDR411C	chrIV	1294159	-	UGUAA	coding_region		49.829
DFM1	YDR411C	chrIV	1293543	-	UUUAG	coding_region		53
DFP2	YAR029W	chrI	186032	+	UUUAG	five_prime_UTR		47.1204
DFP2	YAR029W	chrI	185885	+	UGUAG	five_prime_UTR		68.543
DFP2	YAR029W	chrI	186543	+	UGUAG	coding_region		43.4028
DFP2	YAR029W	chrI	186722	+	UGUAG	three_prime_UTR		56
DGK1	YOR311C	chrXV	898877	-	UGUAA	three_prime_UTR		52.9042
DIC1	YLR348C	chrXII	827932	-	UGUAG	five_prime_UTR		60.5688
DIG1	YPL049C	chrXVI	463748	-	UGUAG	coding_region		53.8462
DIG1	YPL049C	chrXVI	462550	-	UGUAA	coding_region		46.1538
DIG1	YPL049C	chrXVI	462578	-	UGUAG	coding_region		67.9325
DLD1	YDL174C	chrIV	146208	-	UGUAG	coding_region		52.3366
DLD1	YDL174C	chrIV	146054	-	UGUAG	coding_region		40.6841
DLD1	YDL174C	chrIV	145773	-	UGUAA	three_prime_UTR		53.4562
DLD1	YDL174C	chrIV	147392	-	UCUAG	coding_region		40.2235
DLD2	YDL178W	chrIV	140042	+	UGUAA	coding_region		49.8871
DLS1	YJL065C	chrX	315214	-	UCUAG	coding_region		52.3605
DLT1	YMR126C	chrXIII	521635	-	UGUAG	coding_region		42.3009
DMA1	YHR115C	chrVIII	340299	-	UGUAA	coding_region		51.7808
DMA2	YNL116W	chrXIV	409080	+	UGUAG	coding_region		47.541
DMA2	YNL116W	chrXIV	409518	+	UGUAA	coding_region		52.6316
DMA2	YNL116W	chrXIV	409384	+	UCUAG	coding_region		43.3735
DMA2	YNL116W	chrXIV	409486	+	UUUAG	coding_region		43.4343
DMA2	YNL116W	chrXIV	409719	+	UGUAA	coding_region		41.2698
DML1	YMR211W	chrXIII	689976	+	UGUAG	coding_region		42.0804
DOA1	YKL213C	chrXI	33566	-	UGUAG	coding_region		53.8206
DOA1	YKL213C	chrXI	33799	-	UGUAG	coding_region		42.8571
DOG1	YHR044C	chrVIII	194510	-	UGUAG	coding_region		48.6974
DOG1	YHR044C	chrVIII	194156	-	UGUAG	coding_region		59.3508
DOS2	YDR068W	chrIV	584674	+	UGUAA	three_prime_UTR		48.4
DOT1	YDR440W	chrIV	1344307	+	UGUAA	three_prime_UTR		46.4912
DOT5	YIL010W	chrIX	335557	+	UCUAG	three_prime_UTR		58.1373
DOT6	YER088C	chrV	333075	-	UUUAG	three_prime_UTR		43.3249
DOT6	YER088C	chrV	333248	-	UCUAG	coding_region		60.6061
DOT6	YER088C	chrV	333890	-	UGUAA	coding_region		49.1124
DOT6	YER088C	chrV	333585	-	UGUAG	coding_region		58.2418
DPB11	YJL090C	chrX	262752	-	UGUAG	three_prime_UTR		62.3377
DPB3	YBR278W	chrII	760553	+	UCUAG	coding_region		51.4783
DPB3	YBR278W	chrII	760922	+	UGUAA	three_prime_UTR		58.7054
DPB3	YBR278W	chrII	760391	+	UGUAG	coding_region		53.2389
DPB4	YDR121W	chrIV	694141	+	UGUAG	coding_region		45.6311
DPC25	YPL107W	chrXVI	349657	+	UGUAU	coding_region		56
DPH5	YLR172C	chrXII	501681	-	UUUAG	coding_region		46.4865
DPH5	YLR172C	chrXII	501149	-	UGUAA	three_prime_UTR		52.7634
DPI8	YJL133C-A	chrX	160443	-	UGUAG	five_prime_UTR		64.4068
DPI8	YJL133C-A	chrX	159941	-	UGUAG	five_prime_UTR		81.8182
DPI8	YJL133C-A	chrX	160405	-	UGUAA	five_prime_UTR		58.2278
DPP1	YDR284C	chrIV	1030731	-	UUUAG	coding_region		57.8785
DPP1	YDR284C	chrIV	1030737	-	UGUAA	coding_region		62.9428
DPP1	YDR284C	chrIV	1031589	-	UCUAG	five_prime_UTR		73.4767
DPP1	YDR284C	chrIV	1030552	-	UGUAA	coding_region		58.7234
DPP1	YDR284C	chrIV	1031314	-	UGUAU	coding_region		46.5802
DPP1	YDR284C	chrIV	1031235	-	UGUAA	coding_region		47.2352
DPS1	YLL018C	chrXII	109795	-	UUUAG	three_prime_UTR		47.5543
DPS1	YLL018C	chrXII	109876	-	UGUAG	three_prime_UTR		66.0622
DSD1	YGL196W	chrVII	130973	+	UGUAG	coding_region		56.2025
DSE1	YER124C	chrV	407391	-	UGUAA	coding_region		59.2593
DSE1	YER124C	chrV	407027	-	UGUAG	three_prime_UTR		81.2977
DSE1	YER124C	chrV	407344	-	UCUAG	coding_region		85.2113
DSE1	YER124C	chrV	407679	-	UUUAG	coding_region		80.6122
DSE2	YHR143W	chrVIII	386669	+	UGUAG	three_prime_UTR		58.1395
DSE3	YOR264W	chrXV	819791	+	UAUAG	coding_region		42.5414
DSE4	YNR067C	chrXIV	756947	-	UGUAA	coding_region		67.3913
DSE4	YNR067C	chrXIV	757737	-	UGUAU	coding_region		45.3125
DSK2	YMR276W	chrXIII	819426	+	UUUAG	coding_region		63.0485
DSN1	YIR010W	chrIX	376669	+	UCUAG	coding_region		65.9091
DSS4	YPR017C	chrXVI	593346	-	UGUAA	three_prime_UTR		51.3462
DSS4	YPR017C	chrXVI	593570	-	UGUAA	coding_region		52.4406
DST1	YGL043W	chrVII	417790	+	UGUAG	coding_region		48.5129
DST1	YGL043W	chrVII	417658	+	UGUAG	coding_region		40.7186
DTD1	YDL219W	chrIV	66035	+	UUUAA	three_prime_UTR		69.1932
DTD1	YDL219W	chrIV	65980	+	UCUAG	three_prime_UTR		60.0343
DUG1	YFR044C	chrVI	240664	-	UCUAA	coding_region		58.3179
DUG1	YFR044C	chrVI	240860	-	UGUAG	coding_region		75.4662
DUG1	YFR044C	chrVI	239960	-	UGUAA	three_prime_UTR		58.8546
DUG2	YBR281C	chrII	764915	-	UGUAG	three_prime_UTR		71.6814
DUG2	YBR281C	chrII	765414	-	UUUAG	coding_region		63.7681
DUG3	YNL191W	chrXIV	281516	+	UCUAG	three_prime_UTR		50.8547
DUS3	YLR401C	chrXII	920812	-	UGUAA	three_prime_UTR		53.2743
DUS3	YLR401C	chrXII	920764	-	UGUAA	three_prime_UTR		43.3645
DUS3	YLR401C	chrXII	922857	-	UGUUA	coding_region		50
DUS4	YLR405W	chrXII	929278	+	UCUAG	five_prime_UTR		55.6663
DUT1	YBR252W	chrII	722996	+	UGUAG	coding_region		69.7485
DYN2	YDR424C	chrIV	1319406	-	UUUAG	coding_region		43.7562
DYN2	YDR424C	chrIV	1319692	-	UGUAA	intron		53.6723
DYS1	YHR068W	chrVIII	233540	+	UGUAG	three_prime_UTR		68.9655
DYS1	YHR068W	chrVIII	233502	+	UGUAA	three_prime_UTR		66.6106
DYS1	YHR068W	chrVIII	232974	+	UGUAG	coding_region		42.7085
DYS1	YHR068W	chrVIII	232758	+	UUUAG	coding_region		54.2986
DYS1	YHR068W	chrVIII	233428	+	UGUAA	three_prime_UTR		55.9381
DYS1	YHR068W	chrVIII	232672	+	UGUAA	coding_region		64.3314
EAF3	YPR023C	chrXVI	608795	-	UCUAG	three_prime_UTR		46.6899
EAF6	YJR082C	chrX	582565	-	UGUAA	five_prime_UTR		68.4211
EAF7	YNL136W	chrXIV	371791	+	UGUAA	three_prime_UTR		52.8302
EAF7	YNL136W	chrXIV	371718	+	UGUAG	three_prime_UTR		77.0042
EAF7	YNL136W	chrXIV	371781	+	UCUAA	three_prime_UTR		49.375
ECI1	YLR284C	chrXII	706919	-	UUUAG	coding_region		53.9267
ECM22	YLR228C	chrXII	600398	-	UAUAG	coding_region		47.6562
ECM3	YOR092W	chrXV	496724	+	UCUAG	coding_region		46.2121
ECM30	YLR436C	chrXII	1008046	-	UGUAA	coding_region		44.6602
ECM30	YLR436C	chrXII	1008082	-	UGUAA	coding_region		51.0638
ECM38	YLR299W	chrXII	728105	+	UGUAG	three_prime_UTR		68.5259
ECM4	YKR076W	chrXI	583403	+	UGUAA	three_prime_UTR		58.9147
ECM7	YLR443W	chrXII	1024018	+	UCUAG	three_prime_UTR		48.8889
EDC3	YEL015W	chrV	128351	+	UGUAG	three_prime_UTR		53.9286
EDE1	YBL047C	chrII	127890	-	UGUAA	three_prime_UTR		72.4739
EFM1	YHL039W	chrVIII	23411	+	UAUAG	coding_region		40.9814
EFM2	YBR271W	chrII	744976	+	UGUAG	coding_region		41.0256
EFM5	YGR001C	chrVII	497157	-	UGUAG	coding_region		56.0167
EGD1	YPL037C	chrXVI	482245	-	UGUAG	five_prime_UTR		80.8219
EGO2	YCR075W-A	chrIII	249177	+	UUUAG	coding_region		56.2257
EGT2	YNL327W	chrXIV	26662	+	UUUAG	coding_region		76.4151
EGT2	YNL327W	chrXIV	27261	+	UGUAA	three_prime_UTR		56.25
EGT2	YNL327W	chrXIV	27267	+	UGUAA	three_prime_UTR		45.2055
EGT2	YNL327W	chrXIV	25703	+	UCUAG	coding_region		64.7059
EGT2	YNL327W	chrXIV	26605	+	UGUAG	coding_region		87.2093
EGT2	YNL327W	chrXIV	25540	+	UGUAA	coding_region		66.6667
EGT2	YNL327W	chrXIV	26890	+	UUUAG	coding_region		40.2299
EGT2	YNL327W	chrXIV	26776	+	UUUAG	coding_region		78.7611
EGT2	YNL327W	chrXIV	26389	+	UGUAA	coding_region		86.0215
EHT1	YBR177C	chrII	584915	-	UGUAG	coding_region		42.1756
EHT1	YBR177C	chrII	584731	-	UGUAU	three_prime_UTR		51.0903
EKI1	YDR147W	chrIV	752823	+	UUUAG	coding_region		43.3071
ELC1	YPL046C	chrXVI	466448	-	UGUAG	three_prime_UTR		51.8672
ELF1	YKL160W	chrXI	153352	+	UGUAA	coding_region		41.7158
ELF1	YKL160W	chrXI	154160	+	UUUAG	three_prime_UTR		67.5214
ELF1	YKL160W	chrXI	154311	+	UGUAG	three_prime_UTR		73.3333
ELF1	YKL160W	chrXI	153399	+	UAUAG	coding_region		43.16
ELO1	YJL196C	chrX	67749	-	UGUAA	three_prime_UTR		72.5708
ELO1	YJL196C	chrX	68390	-	UGUAA	coding_region		67.4955
ELO2	YCR034W	chrIII	190728	+	UGUAA	coding_region		63.4294
ELO2	YCR034W	chrIII	190726	+	CGUGU	coding_region		42.8571
ELO2	YCR034W	chrIII	191002	+	UGUAA	coding_region		51.4286
ELO2	YCR034W	chrIII	190584	+	UCUAG	five_prime_UTR		70.5882
ELO2	YCR034W	chrIII	191639	+	UGUAA	three_prime_UTR		72.2871
ELO2	YCR034W	chrIII	191731	+	UGUAA	three_prime_UTR		46.1524
EMA19	YLR050C	chrXII	245873	-	UGUAG	coding_region		40.3685
EMA19	YLR050C	chrXII	245589	-	UGUAG	coding_region		44.918
EMC1	YCL045C	chrIII	44786	-	UGUAU	coding_region		43.2258
EMC1	YCL045C	chrIII	45640	-	UCUAG	coding_region		53.6145
EMC10	YDR056C	chrIV	565354	-	UGUAG	coding_region		65.8716
EMC2	YJR088C	chrX	586801	-	UGUAU	coding_region		43.0058
EMC3	YKL207W	chrXI	48953	+	UGUAA	coding_region		46.4766
EMG1	YLR186W	chrXII	524050	+	UUUAA	coding_region		44.5794
EMI2	YDR516C	chrIV	1476322	-	UGUAG	coding_region		78.4327
EMP46	YLR080W	chrXII	289211	+	UUUAG	coding_region		59.3516
EMP46	YLR080W	chrXII	288278	+	UUUAG	coding_region		40.6475
EMP47	YFL048C	chrVI	39684	-	UGUAG	coding_region		42.3729
EMP47	YFL048C	chrVI	39981	-	UCUAG	coding_region		49.615
EMP65	YER140W	chrV	453387	+	UUUAG	three_prime_UTR		40.8451
EMW1	YNL313C	chrXIV	45404	-	UGUAG	coding_region		45.4545
ENB1	YOL158C	chrXV	19504	-	UGUAA	coding_region		64.726
END3	YNL084C	chrXIV	470906	-	UGUAA	coding_region		57.0521
ENT1	YDL161W	chrIV	168834	+	UGUAG	coding_region		70.283
ENT1	YDL161W	chrIV	167998	+	UGUAG	coding_region		44.7059
ENT1	YDL161W	chrIV	168778	+	UAUAG	coding_region		66.369
ENT1	YDL161W	chrIV	168401	+	UGUAU	coding_region		46.1538
ENT2	YLR206W	chrXII	556400	+	UGUAA	coding_region		58.6813
ENT3	YJR125C	chrX	654710	-	UGUAA	three_prime_UTR		58.9212
ENV9	YOR246C	chrXV	796735	-	UGUAG	coding_region		42.5576
EPS1	YIL005W	chrIX	347951	+	UGUAA	three_prime_UTR		41.9355
EPT1	YHR123W	chrVIII	355100	+	ACUGU	coding_region		40.1261
EPT1	YHR123W	chrVIII	355549	+	UGUAG	coding_region		64.1929
EPT1	YHR123W	chrVIII	356171	+	UGUAA	three_prime_UTR		72.5047
ERG10	YPL028W	chrXVI	499118	+	UCUAA	coding_region		55.1143
ERG10	YPL028W	chrXVI	499247	+	UGUAA	coding_region		55.86
ERG10	YPL028W	chrXVI	498725	+	UUUAG	coding_region		46.087
ERG10	YPL028W	chrXVI	498023	+	UCUAG	five_prime_UTR		56.1174
ERG11	YHR007C	chrVIII	120325	-	UCUAA	coding_region		63.6126
ERG12	YMR208W	chrXIII	685863	+	UGUAA	three_prime_UTR		45.0705
ERG12	YMR208W	chrXIII	685045	+	UGUAU	coding_region		51.7483
ERG13	YML126C	chrXIII	19982	-	UGUAG	coding_region		48.5714
ERG2	YMR202W	chrXIII	667574	+	UGUAG	coding_region		60.342
ERG20	YJL167W	chrX	105861	+	UUUAG	coding_region		45.9743
ERG24	YNL280C	chrXIV	110425	-	UGUAG	five_prime_UTR		45.8763
ERG26	YGL001C	chrVII	495455	-	UGUAA	coding_region		65.9688
ERG26	YGL001C	chrVII	496345	-	UGUAG	coding_region		75.5396
ERG27	YLR100W	chrXII	342432	+	UUUAG	coding_region		70.9637
ERG29	YMR134W	chrXIII	538226	+	UGUAG	coding_region		54.9383
ERG29	YMR134W	chrXIII	538215	+	UGUAA	coding_region		54.8571
ERG3	YLR056W	chrXII	254046	+	UGUAG	coding_region		51.3305
ERG4	YGL012W	chrVII	474237	+	UGUAA	coding_region		41.0312
ERG4	YGL012W	chrVII	474201	+	UGUAA	coding_region		54.581
ERG5	YMR015C	chrXIII	302403	-	UGUAG	coding_region		41.502
ERG6	YML008C	chrXIII	251948	-	UUUAG	coding_region		62.1359
ERG6	YML008C	chrXIII	253106	-	UGUAA	five_prime_UTR		40.7692
ERG6	YML008C	chrXIII	252562	-	UGUAA	coding_region		55.0325
ERG6	YML008C	chrXIII	252023	-	UGUAA	coding_region		50.646
ERG7	YHR072W	chrVIII	240002	+	UGUAG	coding_region		40.2047
ERG8	YMR220W	chrXIII	712857	+	UGUAG	coding_region		49.8584
ERG8	YMR220W	chrXIII	712941	+	UGUAG	coding_region		54.0404
ERG9	YHR190W	chrVIII	485806	+	UGUAA	coding_region		52.838
ERJ5	YFR041C	chrVI	237642	-	UGUAG	coding_region		45.8738
ERJ5	YFR041C	chrVI	237666	-	UGUAA	coding_region		44.7154
ERO1	YML130C	chrXIII	13217	-	UGUAA	five_prime_UTR		47.8125
ERP1	YAR002C-A	chrI	154605	-	UCUAA	coding_region		49.7608
ERP1	YAR002C-A	chrI	154308	-	UCUAA	coding_region		63.0189
ERP3	YDL018C	chrIV	422835	-	UGUAA	coding_region		67.1799
ERP3	YDL018C	chrIV	422710	-	UGUAA	three_prime_UTR		68.599
ERP3	YDL018C	chrIV	422640	-	UGUAG	three_prime_UTR		56
ERP3	YDL018C	chrIV	422936	-	UGUAA	coding_region		76.9962
ERP3	YDL018C	chrIV	422823	-	UGUAU	three_prime_UTR		45.2381
ERP4	YOR016C	chrXV	361052	-	UUUAG	coding_region		41.2
ERP4	YOR016C	chrXV	361005	-	UGUAG	coding_region		54.3194
ERP5	YHR110W	chrVIII	332337	+	UGUAG	coding_region		40.6685
ERP5	YHR110W	chrVIII	332436	+	UGUAG	coding_region		50.3158
ERS1	YCR075C	chrIII	248238	-	UCUAG	coding_region		51.5464
ERV1	YGR029W	chrVII	543800	+	UCUAA	coding_region		42.3013
ERV1	YGR029W	chrVII	544404	+	UUUAG	three_prime_UTR		41.7476
ERV15	YBR210W	chrII	645681	+	UGUAA	coding_region		65.0549
ERV2	YPR037C	chrXVI	646905	-	UAUAG	coding_region		57
ERV2	YPR037C	chrXVI	646505	-	UGUAG	coding_region		57.5671
ERV25	YML012W	chrXIII	245848	+	UCUAG	five_prime_UTR		40.6977
ESA1	YOR244W	chrXV	792868	+	UGUAG	coding_region		58.9623
ESA1	YOR244W	chrXV	793875	+	UGUAG	three_prime_UTR		45.4441
ESBP6	YNL125C	chrXIV	390597	-	UCUAG	coding_region		54.886
ESBP6	YNL125C	chrXIV	391022	-	UGUAG	coding_region		41.0304
ESF1	YDR365C	chrIV	1206352	-	UGUAG	coding_region		53.0864
EST3	YIL009C-A	chrIX	336091	-	UGUAA	coding_region		52.5304
ETT1	YOR051C	chrXV	424768	-	UCUAG	three_prime_UTR		50.1605
ETT1	YOR051C	chrXV	426150	-	UGUAG	five_prime_UTR		47.8261
EUG1	YDR518W	chrIV	1479188	+	UCUAG	coding_region		41.7266
EUG1	YDR518W	chrIV	1479260	+	UGUAG	coding_region		59.4605
EXO1	YOR033C	chrXV	393221	-	UGUAG	coding_region		52.8986
EXO70	YJL085W	chrX	273995	+	UUUAG	coding_region		40.6926
EXP1	YDL121C	chrIV	245284	-	UGUAA	coding_region		62.3679
FAA2	YER015W	chrV	186824	+	UGUAG	three_prime_UTR		50
FAA3	YIL009W	chrIX	340182	+	UGUAG	coding_region		64
FAA3	YIL009W	chrIX	340057	+	UAUAG	coding_region		43.5897
FAA3	YIL009W	chrIX	340761	+	UAUAG	coding_region		50
FAA3	YIL009W	chrIX	340390	+	UGUAA	coding_region		47.0588
FAA3	YIL009W	chrIX	340224	+	UGUAG	coding_region		45.8333
FAA4	YMR246W	chrXIII	761318	+	UUUAA	coding_region		59.4203
FAP1	YNL023C	chrXIV	588282	-	UGUAA	coding_region		42.2111
FAR3	YMR052W	chrXIII	380225	+	UGUAA	three_prime_UTR		54.4419
FAR8	YMR029C	chrXIII	328653	-	UGUAG	three_prime_UTR		51.4286
FAR8	YMR029C	chrXIII	330251	-	UGUAG	five_prime_UTR		50
FAS1	YKL182W	chrXI	106150	+	UUUAG	coding_region		51.9737
FAS2	YPL231W	chrXVI	112598	+	UGUAG	coding_region		63.7363
FAS2	YPL231W	chrXVI	113963	+	UGUAG	coding_region		84.5238
FAT1	YBR041W	chrII	319932	+	UCUAG	coding_region		43.769
FAT1	YBR041W	chrII	320330	+	UGUAA	three_prime_UTR		45.5
FAU1	YER183C	chrV	553575	-	UCUAG	coding_region		49.5895
FBP26	YJL155C	chrX	129154	-	UGUAA	three_prime_UTR		53.0562
FCP1	YMR277W	chrXIII	821298	+	UGUAG	coding_region		66.6667
FCY2	YER056C	chrV	265631	-	UGUAG	three_prime_UTR		46.1712
FCY2	YER056C	chrV	265238	-	UUUAG	three_prime_UTR		69.5146
FCY2	YER056C	chrV	265489	-	UGUAA	three_prime_UTR		41.1976
FCY2	YER056C	chrV	268209	-	UGUAG	five_prime_UTR		40.9091
FCY2	YER056C	chrV	265280	-	UGUAG	three_prime_UTR		66.0569
FDC1	YDR539W	chrIV	1512411	+	UGUAA	coding_region		43.5484
FDC1	YDR539W	chrIV	1512764	+	UUUAG	coding_region		57.6159
FET3	YMR058W	chrXIII	390807	+	UGUAA	three_prime_UTR		50.4132
FET3	YMR058W	chrXIII	389180	+	UGUAG	coding_region		64.6341
FET3	YMR058W	chrXIII	388899	+	UUUAA	coding_region		48.8439
FET5	YFL041W	chrVI	51083	+	UGUAG	three_prime_UTR		40.6593
FET5	YFL041W	chrVI	50634	+	UGUAG	coding_region		62.0447
FIN1	YDR130C	chrIV	715904	-	UGUAA	coding_region		55.597
FIS1	YIL065C	chrIX	241477	-	UGUAG	coding_region		64.8308
FIT3	YOR383C	chrXV	1060443	-	UGUAA	coding_region		74.7368
FKH1	YIL131C	chrIX	100893	-	UUUAG	coding_region		58.4416
FKH1	YIL131C	chrIX	101819	-	UUUAG	coding_region		43.5897
FKS1	YLR342W	chrXII	814918	+	UGUAA	coding_region		56
FLR1	YBR008C	chrII	252461	-	UUUAG	three_prime_UTR		52
FLR1	YBR008C	chrII	253794	-	UGUAG	coding_region		48.2143
FMN1	YDR236C	chrIV	935627	-	UUUAG	coding_region		43.2471
FMP10	YER182W	chrV	553117	+	UGUAG	coding_region		59.1667
FMP23	YBR047W	chrII	332248	+	UUUAG	coding_region		49.8069
FMP25	YLR077W	chrXII	285580	+	UGUAG	coding_region		55.1402
FMP30	YPL103C	chrXVI	357888	-	UGUAA	three_prime_UTR		40.5714
FMP40	YPL222W	chrXVI	132288	+	UGUAA	three_prime_UTR		50
FMP41	YNL168C	chrXIV	317601	-	UGUAA	three_prime_UTR		54.942
FMP41	YNL168C	chrXIV	318463	-	UGUAG	coding_region		67.1687
FMP41	YNL168C	chrXIV	317938	-	UGUAU	three_prime_UTR		50.0889
FMP41	YNL168C	chrXIV	318352	-	UAUAG	coding_region		62.6263
FMP41	YNL168C	chrXIV	317922	-	UGUAA	three_prime_UTR		74.7131
FMP41	YNL168C	chrXIV	318151	-	UGUAG	coding_region		82.3655
FMP52	YER004W	chrV	159660	+	UCUAA	coding_region		44.7974
FOB1	YDR110W	chrIV	676442	+	UGUAG	coding_region		40.9773
FOL2	YGR267C	chrVII	1026091	-	UGUAG	five_prime_UTR		40.4878
FOL3	YMR113W	chrXIII	494975	+	UGUAU	five_prime_UTR		41.0628
FPR2	YDR519W	chrIV	1480402	+	UCUAG	five_prime_UTR		59.0075
FPR2	YDR519W	chrIV	1481299	+	UGUAG	three_prime_UTR		65.4545
FPR3	YML074C	chrXIII	120032	-	UGUAA	three_prime_UTR		48.8034
FPR3	YML074C	chrXIII	120018	-	UGUAA	three_prime_UTR		51.5558
FRA1	YLL029W	chrXII	81927	+	UGUAG	coding_region		64.0693
FRA1	YLL029W	chrXII	83352	+	UUUAA	coding_region		57.6608
FRD1	YEL047C	chrV	66271	-	UGUAG	coding_region		45.9016
FRE1	YLR214W	chrXII	570119	+	UGUAA	coding_region		47.9167
FRQ1	YDR373W	chrIV	1222703	+	UUUAA	five_prime_UTR		47.8142
FRS1	YLR060W	chrXII	261389	+	UGUAG	coding_region		58.0247
FRS1	YLR060W	chrXII	262738	+	UGUAG	coding_region		51.8797
FRS1	YLR060W	chrXII	261310	+	UGUAU	coding_region		51.7057
FRS2	YFL022C	chrVI	93454	-	UGUAG	three_prime_UTR		49.1379
FSF1	YOR271C	chrXV	831585	-	UGUAA	coding_region		41.5205
FSH2	YMR222C	chrXIII	715990	-	UGUAG	coding_region		47.2358
FSH2	YMR222C	chrXIII	715966	-	UGUAG	coding_region		57.3826
FSH3	YOR280C	chrXV	845343	-	UUUAG	coding_region		63.3609
FSH3	YOR280C	chrXV	845245	-	UGUAG	coding_region		78.4211
FUB1	YCR076C	chrIII	249254	-	UUUAG	three_prime_UTR		50.6512
FUM1	YPL262W	chrXVI	48241	+	UGUAG	coding_region		71.5648
FUN19	YAL034C	chrI	80800	-	UGUAG	coding_region		41.9795
FUR4	YBR021W	chrII	283405	+	UGUAA	three_prime_UTR		52.1886
FYV8	YGR196C	chrVII	889700	-	UGUAA	three_prime_UTR		60.3704
GAL10	YBR019C	chrII	276308	-	UGUAA	coding_region		62.0278
GAL3	YDR009W	chrIV	465626	+	UGUAU	three_prime_UTR		42.2917
GAL80	YML051W	chrXIII	172762	+	UGUAA	coding_region		48.9691
GAL80	YML051W	chrXIII	171853	+	UAUAG	coding_region		45.0192
GAL80	YML051W	chrXIII	171826	+	UUUAG	coding_region		42.4528
GAL83	YER027C	chrV	208872	-	UGUAA	three_prime_UTR		45.5224
GAL83	YER027C	chrV	209439	-	UGUAG	coding_region		71.1538
GAL83	YER027C	chrV	209307	-	UUUAG	coding_region		47.1698
GAP1	YKR039W	chrXI	516466	+	UGUAU	coding_region		44.2748
GAS3	YMR215W	chrXIII	697473	+	UGUAA	coding_region		54.6174
GAS5	YOL030W	chrXV	269702	+	UUUAA	three_prime_UTR		41.1958
GAS5	YOL030W	chrXV	268644	+	UCUAG	coding_region		68.9655
GAT2	YMR136W	chrXIII	542680	+	UGUAA	coding_region		42.469
GBP2	YCL011C	chrIII	102108	-	UGUAG	coding_region		44.3038
GBP2	YCL011C	chrIII	102610	-	UGUAG	coding_region		45.4545
GCN1	YGL195W	chrVII	139474	+	UUUAG	coding_region		48.0392
GCN1	YGL195W	chrVII	138891	+	UGUAA	coding_region		53.7634
GCN1	YGL195W	chrVII	138657	+	UUUAG	coding_region		53.7037
GCN1	YGL195W	chrVII	138519	+	UCUAG	coding_region		54.321
GCN20	YFR009W	chrVI	164178	+	UGUAG	coding_region		57.6923
GCN20	YFR009W	chrVI	164544	+	UCUAG	coding_region		63.871
GCN20	YFR009W	chrVI	163422	+	UUUAG	coding_region		52.6316
GCN20	YFR009W	chrVI	164463	+	UGUAG	coding_region		50.5639
GCN3	YKR026C	chrXI	488796	-	UUUAG	coding_region		44.3662
GCN3	YKR026C	chrXI	489624	-	UCUAA	coding_region		55.5556
GCN4	YEL009C	chrV	139261	-	UCUAG	coding_region		46.6118
GCN5	YGR252W	chrVII	997174	+	UUUAG	coding_region		56.5217
GCN5	YGR252W	chrVII	998349	+	UGUAA	three_prime_UTR		43.0887
GCR1	YPL075W	chrXVI	414482	+	UGUAG	coding_region		51.0417
GCS1	YDL226C	chrIV	51652	-	UCUAG	coding_region		41.6667
GCV1	YDR019C	chrIV	484024	-	UGUAG	three_prime_UTR		53.2427
GCV2	YMR189W	chrXIII	640660	+	UGUAG	three_prime_UTR		59.1837
GDE1	YPL110C	chrXVI	341557	-	UGUAA	coding_region		44.4444
GDH1	YOR375C	chrXV	1042453	-	UUUAG	coding_region		63.3846
GDH2	YDL215C	chrIV	71421	-	UGUAG	coding_region		44.7781
GDH3	YAL062W	chrI	32992	+	UGUAA	three_prime_UTR		66.3636
GDH3	YAL062W	chrI	32984	+	UGUAG	three_prime_UTR		58.8889
GDH3	YAL062W	chrI	32596	+	GUUCU	coding_region		46.875
GDI1	YER136W	chrV	441268	+	UGUAG	three_prime_UTR		63.0363
GDT1	YBR187W	chrII	603598	+	UGUAG	three_prime_UTR		53.7084
GEA2	YEL022W	chrV	115839	+	UGUAA	three_prime_UTR		51.2712
GEP4	YHR100C	chrVIII	314606	-	UCUAG	coding_region		40.6667
GET1	YGL020C	chrVII	457455	-	UGUAA	coding_region		45.993
GET1	YGL020C	chrVII	457124	-	UGUAU	three_prime_UTR		44.1964
GET2	YER083C	chrV	326969	-	UUUAG	coding_region		41.2442
GET3	YDL100C	chrIV	283181	-	UGUAA	five_prime_UTR		49.5782
GET4	YOR164C	chrXV	643227	-	UUUAG	three_prime_UTR		56.4103
GGA1	YDR358W	chrIV	1190378	+	UCUAG	coding_region		53.8462
GGA1	YDR358W	chrIV	1190192	+	UGUAG	coding_region		69.5839
GGA1	YDR358W	chrIV	1191518	+	UUUAG	coding_region		49.8667
GGC1	YDL198C	chrIV	103767	-	UGUAA	coding_region		47.4153
GGC1	YDL198C	chrIV	104093	-	UUUAA	coding_region		41.9414
GIC1	YHR061C	chrVIII	221634	-	UGUAG	coding_region		53.9474
GIC1	YHR061C	chrVIII	221564	-	UGUAG	coding_region		43.9394
GIC2	YDR309C	chrIV	1079115	-	UGUAA	coding_region		48.9899
GID7	YCL039W	chrIII	54789	+	UGUAA	coding_region		43.6709
GIM4	YEL003W	chrV	148054	+	UUUAG	five_prime_UTR		52.356
GIN4	YDR507C	chrIV	1462625	-	UUUAA	coding_region		66.6667
GIN4	YDR507C	chrIV	1462349	-	UGUAA	three_prime_UTR		69.7674
GIP2	YER054C	chrV	262092	-	UGUAA	coding_region		72.8713
GIP3	YPL137C	chrXVI	294263	-	UGUAA	coding_region		48.9051
GIP3	YPL137C	chrXVI	293373	-	UGUAG	coding_region		41.7112
GIS1	YDR096W	chrIV	639882	+	UGUAA	three_prime_UTR		45.1524
GLC8	YMR311C	chrXIII	897523	-	UUUAG	coding_region		49.5682
GLN4	YOR168W	chrXV	651681	+	UCUAA	coding_region		53.7415
GLN4	YOR168W	chrXV	651793	+	UGUAA	three_prime_UTR		52.2892
GLN4	YOR168W	chrXV	651624	+	UGUAG	coding_region		65.625
GLN4	YOR168W	chrXV	649586	+	UGUAA	coding_region		41.6667
GLR1	YPL091W	chrXVI	376304	+	UGUAG	coding_region		61.9134
GLR1	YPL091W	chrXVI	377010	+	UGUAA	three_prime_UTR		45.9069
GLR1	YPL091W	chrXVI	376418	+	UGUAG	coding_region		76.129
GLR1	YPL091W	chrXVI	376496	+	UCUAG	coding_region		52.883
GLR1	YPL091W	chrXVI	375995	+	UUUAG	coding_region		44.8795
GMC1	YDR506C	chrIV	1459730	-	UGUAA	coding_region		47.2826
GMH1	YKR030W	chrXI	500824	+	UGUAA	coding_region		50.6289
GNA1	YFL017C	chrVI	104065	-	UUUAG	coding_region		42.6829
GND2	YGR256W	chrVII	1005465	+	UUUAA	coding_region		51.3436
GNP1	YDR508C	chrIV	1467560	-	UGUAA	coding_region		43.8119
GNP1	YDR508C	chrIV	1466846	-	UUUAG	coding_region		45.4231
GNT1	YOR320C	chrXV	913574	-	UAUAG	three_prime_UTR		42.5
GNT1	YOR320C	chrXV	913586	-	UGUAA	three_prime_UTR		66.5996
GOR1	YNL274C	chrXIV	120997	-	UUUAG	three_prime_UTR		66.7688
GOS1	YHL031C	chrVIII	38787	-	UGUAA	three_prime_UTR		54.6226
GOS1	YHL031C	chrVIII	39308	-	UGUAA	coding_region		66.537
GPA2	YER020W	chrV	196766	+	UGUAG	three_prime_UTR		54.1667
GPB2	YAL056W	chrI	41820	+	UCUAG	coding_region		42.5197
GPD1	YDL022W	chrIV	412226	+	UGUAG	coding_region		71.0486
GPD1	YDL022W	chrIV	411995	+	UGUAA	coding_region		45.429
GPI1	YGR216C	chrVII	922670	-	UGUAA	coding_region		59.2105
GPI11	YDR302W	chrIV	1067987	+	UUUAG	coding_region		44.4613
GPI11	YDR302W	chrIV	1068260	+	UGUAG	coding_region		58.3893
GPI12	YMR281W	chrXIII	833265	+	UGUAG	three_prime_UTR		52.5888
GPI13	YLL031C	chrXII	77096	-	UGUAA	three_prime_UTR		45
GPI13	YLL031C	chrXII	78211	-	UGUAG	coding_region		47.0588
GPI13	YLL031C	chrXII	78458	-	UGUAG	coding_region		49.5413
GPI13	YLL031C	chrXII	79910	-	UGUAA	coding_region		41.3333
GPI13	YLL031C	chrXII	77447	-	UGUAG	coding_region		59.6639
GPI14	YJR013W	chrX	461653	+	UGUAA	three_prime_UTR		46.0905
GPI15	YNL038W	chrXIV	557516	+	UGUAG	coding_region		45.0363
GPI15	YNL038W	chrXIV	557839	+	UUUAG	three_prime_UTR		40.1099
GPI15	YNL038W	chrXIV	557246	+	UGUAA	coding_region		42.6808
GPI15	YNL038W	chrXIV	557732	+	UCUAG	coding_region		42.6966
GPI16	YHR188C	chrVIII	482375	-	UGUAA	coding_region		62.9032
GPI16	YHR188C	chrVIII	482288	-	UGUAA	coding_region		44.2688
GPI17	YDR434W	chrIV	1331817	+	UGUAA	coding_region		51.7382
GPI17	YDR434W	chrIV	1332883	+	UGUAG	three_prime_UTR		43.2558
GPI17	YDR434W	chrIV	1332888	+	UGUAA	three_prime_UTR		50.9218
GPI8	YDR331W	chrIV	1130675	+	UGUAU	coding_region		43.1298
GPM3	YOL056W	chrXV	223536	+	UGUAA	coding_region		41.7266
GPT2	YKR067W	chrXI	568681	+	UGUAG	coding_region		82.4885
GPT2	YKR067W	chrXI	569068	+	UGUAG	coding_region		78.169
GRH1	YDR517W	chrIV	1477244	+	UUUAG	coding_region		50.6702
GRH1	YDR517W	chrIV	1477179	+	UGUAA	five_prime_UTR		59.5556
GRH1	YDR517W	chrIV	1477730	+	UCUAG	coding_region		51.7751
GRS1	YBR121C	chrII	482976	-	UUUAG	coding_region		45.1178
GRS1	YBR121C	chrII	483476	-	UUUAG	five_prime_UTR		42
GRS1	YBR121C	chrII	481325	-	UGUAA	three_prime_UTR		60.0008
GRS1	YBR121C	chrII	483071	-	UGUAG	coding_region		57.1429
GRX3	YDR098C	chrIV	644157	-	UGUAA	three_prime_UTR		87.1017
GRX4	YER174C	chrV	538900	-	UGUAA	coding_region		47.5936
GRX7	YBR014C	chrII	266521	-	UGUAA	three_prime_UTR		72.9592
GRX7	YBR014C	chrII	266945	-	UGUAG	coding_region		62.239
GRX7	YBR014C	chrII	266641	-	UGUAG	three_prime_UTR		90.1403
GSC2	YGR032W	chrVII	553566	+	UGUAA	coding_region		46.3557
GSC2	YGR032W	chrVII	553321	+	UUUAG	coding_region		52.5316
GSH1	YJL101C	chrX	236190	-	UGUAG	coding_region		54.918
GSH2	YOL049W	chrXV	240001	+	UUUAG	coding_region		43.2099
GSY1	YFR015C	chrVI	174228	-	UUUAG	three_prime_UTR		42.5532
GSY2	YLR258W	chrXII	660970	+	UCUAG	coding_region		47.6522
GTO1	YGR154C	chrVII	796715	-	UGUAG	three_prime_UTR		52.2936
GTO1	YGR154C	chrVII	796807	-	UCUAG	coding_region		44.6726
GTR1	YML121W	chrXIII	27207	+	UGUAG	coding_region		48.9461
GTR2	YGR163W	chrVII	827629	+	UGUAA	coding_region		55.9671
GTS1	YGL181W	chrVII	158831	+	UGUAG	coding_region		64.5914
GTS1	YGL181W	chrVII	158720	+	UGUAA	coding_region		51.8428
GTS1	YGL181W	chrVII	159137	+	UAUAG	three_prime_UTR		43.128
GTT3	YEL017W	chrV	124624	+	UCUAG	coding_region		57.7953
GTT3	YEL017W	chrV	124136	+	UUUAA	coding_region		48.8971
GUK1	YDR454C	chrIV	1366171	-	UGUAA	three_prime_UTR		82.9538
GUP1	YGL084C	chrVII	350568	-	UGUAU	three_prime_UTR		51.8987
GUP1	YGL084C	chrVII	350710	-	UGUAA	coding_region		77.4566
GUS1	YGL245W	chrVII	40890	+	UUUAG	coding_region		48.5714
GUS1	YGL245W	chrVII	39387	+	UGUAG	coding_region		56.7742
GUS1	YGL245W	chrVII	40114	+	UGUAA	coding_region		51.1416
GWT1	YJL091C	chrX	262122	-	UGUAG	coding_region		56.0193
GYP1	YOR070C	chrXV	456610	-	UGUAG	coding_region		51.1628
GYP6	YJL044C	chrX	358068	-	UGUAA	three_prime_UTR		55.5126
GYP8	YFL027C	chrVI	81424	-	UUUAG	coding_region		42.8571
HAL5	YJL165C	chrX	106931	-	UGUAG	coding_region		65.9385
HAP2	YGL237C	chrVII	52725	-	UGUAA	three_prime_UTR		48.0331
HAP3	YBL021C	chrII	181508	-	UGUAA	three_prime_UTR		44.3408
HAP3	YBL021C	chrII	181955	-	UGUAG	coding_region		53.4211
HAT2	YEL056W	chrV	48096	+	UGUAG	coding_region		70.5706
HBS1	YKR084C	chrXI	596953	-	UGUAA	three_prime_UTR		52.7027
HBS1	YKR084C	chrXI	598199	-	UGUAA	coding_region		41.2429
HBS1	YKR084C	chrXI	597011	-	UGUAA	three_prime_UTR		49.6622
HBS1	YKR084C	chrXI	597191	-	UGUAG	coding_region		46.4372
HCM1	YCR065W	chrIII	231225	+	UGUAA	three_prime_UTR		46.4286
HCR1	YLR192C	chrXII	538794	-	UGUAA	coding_region		62.6736
HCR1	YLR192C	chrXII	539039	-	UGUAG	coding_region		42.1756
HDA1	YNL021W	chrXIV	594830	+	UCUAG	coding_region		48.2993
HDA1	YNL021W	chrXIV	594395	+	UGUAG	coding_region		55.7276
HDA1	YNL021W	chrXIV	593933	+	UGUAA	coding_region		47.0803
HDA2	YDR295C	chrIV	1054376	-	UCUAG	coding_region		40.5286
HEH2	YDR458C	chrIV	1379926	-	UGUAU	three_prime_UTR		46.5686
HEH2	YDR458C	chrIV	1379962	-	UGUAA	three_prime_UTR		43.2927
HEK2	YBL032W	chrII	160992	+	UGUAG	coding_region		67.5872
HEL2	YDR266C	chrIV	1001830	-	UGUAA	coding_region		53.3333
HEM12	YDR047W	chrIV	551452	+	UGUAG	five_prime_UTR		45.1429
HEM14	YER014W	chrV	184182	+	UGUAG	coding_region		45.4874
HEM14	YER014W	chrV	183930	+	UGUAG	coding_region		56.4815
HEM14	YER014W	chrV	183792	+	UGUAA	coding_region		42.3333
HEM15	YOR176W	chrXV	662748	+	UGUAA	coding_region		47.2868
HEM2	YGL040C	chrVII	419361	-	UGUAG	three_prime_UTR		62.7255
HEM2	YGL040C	chrVII	419470	-	UGUAA	three_prime_UTR		50.1104
HEM2	YGL040C	chrVII	419385	-	UGUAA	three_prime_UTR		43.956
HEM25	YDL119C	chrIV	246906	-	UUUAG	coding_region		52.1978
HEM25	YDL119C	chrIV	246624	-	UUUAG	three_prime_UTR		43.3824
HEM25	YDL119C	chrIV	246779	-	UUUAG	coding_region		40.5263
HEM4	YOR278W	chrXV	843115	+	UGUAG	coding_region		50.9804
HEM4	YOR278W	chrXV	842894	+	UGUAG	coding_region		71.1409
HEM4	YOR278W	chrXV	843034	+	UGUAG	coding_region		53.5211
HEM4	YOR278W	chrXV	842822	+	UCUAG	coding_region		51.6129
HEM4	YOR278W	chrXV	842947	+	UGUAA	coding_region		46.519
HEM4	YOR278W	chrXV	843565	+	UGUAA	coding_region		62.753
HER1	YOR227W	chrXV	766351	+	UGUAG	coding_region		52.3179
HER2	YMR293C	chrXIII	856075	-	UGUAA	coding_region		41.1043
HFD1	YMR110C	chrXIII	491292	-	UGUAC	coding_region		56.2749
HFD1	YMR110C	chrXIII	491409	-	UAUAG	coding_region		56.21
HFD1	YMR110C	chrXIII	491478	-	UGUAG	coding_region		72.2951
HFI1	YPL254W	chrXVI	69858	+	UUUAG	coding_region		48.9865
HHF1	YBR009C	chrII	255148	-	UGUAA	three_prime_UTR		50.0867
HHO1	YPL127C	chrXVI	308518	-	UGUAA	three_prime_UTR		47.0588
HIF1	YLL022C	chrXII	99333	-	UUUAA	coding_region		73.3333
HIF1	YLL022C	chrXII	99026	-	UGUAG	three_prime_UTR		60.9127
HIF1	YLL022C	chrXII	99033	-	UGUAA	three_prime_UTR		50.7937
HIS1	YER055C	chrV	265238	-	UUUAG	coding_region		69.5146
HIS1	YER055C	chrV	265631	-	UGUAG	coding_region		46.1712
HIS1	YER055C	chrV	265489	-	UGUAA	coding_region		41.1976
HIS1	YER055C	chrV	264959	-	UUUAG	coding_region		57.5323
HIS1	YER055C	chrV	265280	-	UGUAG	coding_region		66.0569
HIS2	YFR025C	chrVI	203971	-	UGUAA	coding_region		51.0949
HIS2	YFR025C	chrVI	204125	-	UGUAG	coding_region		64.2241
HIS3	YOR202W	chrXV	722121	+	UAUAG	coding_region		41.1569
[truncated: 2,406 more rows]

## Sheet: SI_5a_NES_NES-heatshock_overlap
overlap_rows	NES_heatshock_Y	ratio_NES_heatshock_Y	overlap_rows.1	NES_Y	ratio_NES_Y
770	4336	0.177583	770	839	0.917759

## Sheet: SI_6_dID1_NES_overlap
Annotation	Systermatic.name	chr	position	strand	kmer	type	NES_Y	dID1_Y
AAP1	YHR047C	chrVIII	198674	-	UGUAA	three_prime_UTR	61.5894	54.5171
AAT1	YKL106W	chrXI	238581	+	UGUAG	coding_region	52.1542	52.562
ABF1	YKL112W	chrXI	228593	+	UGUAA	coding_region	42.1569
ABF1	YKL112W	chrXI	227330	+	UGUAG	coding_region	48.6486	73.7589
ABP140	YOR239W	chrXV	786864	+	UGUAA	three_prime_UTR	42.2935
ABZ2	YMR289W	chrXIII	850130	+	UGUAA	three_prime_UTR	64.2857	62.6866
ACC1	YNR016C	chrXIV	655976	-	UGUAG	coding_region	44.8529
ACS2	YLR153C	chrXII	446434	-	UGUAG	coding_region	47.5756
ADD66	YKL206C	chrXI	49186	-	UGUAG	coding_region	51.5487	40.7273
ADD66	YKL206C	chrXI	49022	-	UGUAG	coding_region	40.8377
ADE1	YAR015W	chrI	170066	+	UCUAG	coding_region	43.75
ADE16	YLR028C	chrXII	200345	-	UGUAG	coding_region	43.7736	43.3333
ADE4	YMR300C	chrXIII	866945	-	UGUAA	coding_region	43.3673
ADE6	YGR061C	chrVII	611863	-	UGUAG	three_prime_UTR	60.5381
ADE6	YGR061C	chrVII	612898	-	UGUAA	coding_region	43.1818
ADH3	YMR083W	chrXIII	435083	+	UGUAG	coding_region	53.1269
ADH6	YMR318C	chrXIII	911866	-	UGUAG	coding_region	60.3077
ADP1	YCR011C	chrIII	134021	-	UUUAG	coding_region	68.0162	61.8321
ADY4	YLR227C	chrXII	591901	-	UGUAG	coding_region	43.2749
AGP1	YCL025C	chrIII	77987	-	UGUAG	five_prime_UTR	57.4257
AGP1	YCL025C	chrIII	77969	-	UGUAA	five_prime_UTR	40.5172
AGX1	YFL030W	chrVI	77843	+	UGUAG	coding_region	42.7885
AIM21	YIR003W	chrIX	361156	+	UGUAA	coding_region	48.1481
AIM23	YJL131C	chrX	164206	-	UGUAA	three_prime_UTR	50.2326	41.453
AIM23	YJL131C	chrX	164831	-	UGUAG	coding_region	45.1613	51.0288
AIM24	YJR080C	chrX	580364	-	UGUAG	three_prime_UTR	43.4397
AIM25	YJR100C	chrX	616598	-	UGUAG	coding_region	47.2678
AIM34	YMR003W	chrXIII	273734	+	UGUAA	three_prime_UTR	44.4251
AIM6	YDL237W	chrIV	32026	+	UGUAG	three_prime_UTR	57.3529
AIM7	YDR063W	chrIV	579154	+	UGUAG	three_prime_UTR	65.2845	47.0645
AIM9	YER080W	chrV	320003	+	UGUAG	coding_region	44.5055
AIR1	YIL079C	chrIX	211778	-	UGUAA	coding_region	49.5868	52.7352
ALA1	YOR335C	chrXV	947035	-	UGUAG	coding_region	43.6594	43.1074
ALD6	YPL061W	chrXVI	434088	+	UGUAA	coding_region	43.0206
ALE1	YOR175C	chrXV	659691	-	UGUAA	three_prime_UTR	41.3495
ALF1	YNL148C	chrXIV	349836	-	UGUAG	three_prime_UTR	63.8298	55.9809
ALG11	YNL048W	chrXIV	539009	+	UGUAA	coding_region	50
ALG11	YNL048W	chrXIV	539407	+	UGUAG	coding_region	41.2879
ALG14	YBR070C	chrII	379360	-	UGUAG	coding_region	54.1076
ALT2	YDR111C	chrIV	678167	-	UGUAA	three_prime_UTR	53.6082
AMD1	YML035C	chrXIII	206657	-	UGUAG	coding_region	47.9452
APA1	YCL050C	chrIII	38274	-	UGUAA	coding_region	72.8674
APA1	YCL050C	chrIII	38512	-	UGUAA	coding_region	43.5762
APC11	YDL008W	chrIV	433661	+	UGUAA	coding_region	45.6464
APE1	YKL103C	chrXI	246762	-	UGUAG	coding_region	50.5576	40.0806
APE1	YKL103C	chrXI	247477	-	UGUAG	coding_region	57.3263	60.3028
APE2	YKL157W	chrXI	157952	+	UGUAG	coding_region	57.3805	43.3113
APE2	YKL157W	chrXI	155151	+	UGUAA	coding_region	50	69.8925
APE3	YBR286W	chrII	775562	+	UGUAG	coding_region	62.536
APM2	YHL019C	chrVIII	68314	-	UGUAA	coding_region	43.75
APN1	YKL114C	chrXI	223311	-	UGUAG	three_prime_UTR	72.973	54.2234
APS2	YJR058C	chrX	545369	-	UGUAG	five_prime_UTR	44.6779
ARA1	YBR149W	chrII	541087	+	UGUAA	three_prime_UTR	65.9134
ARG56	YER069W	chrV	297874	+	UGUAG	coding_region	54.8611	56.5401
ARG8	YOL140W	chrXV	59121	+	UGUAA	coding_region	43.3333
ARI1	YGL157W	chrVII	209572	+	UCUAG	coding_region	49.5772
ARL1	YBR164C	chrII	567987	-	UGUAG	coding_region	45.6438
ARL3	YPL051W	chrXVI	460661	+	UGUAA	three_prime_UTR	43.2432
ARL3	YPL051W	chrXVI	460315	+	UGUAA	coding_region	44.8649
ARO1	YDR127W	chrIV	708686	+	UUUAA	coding_region	44.5255
ARO1	YDR127W	chrIV	707791	+	UGUAG	coding_region	54.7619	44.0758
ARO9	YHR137W	chrVIII	377299	+	UGUAG	three_prime_UTR	41.2234
ARX1	YDR101C	chrIV	655927	-	UGUAA	coding_region	58.1137
ASI2	YNL159C	chrXIV	338055	-	UGUAG	three_prime_UTR	42.4561
ATF2	YGR177C	chrVII	849624	-	UGUAA	coding_region	50.3497	51.0417
ATF2	YGR177C	chrVII	849982	-	UGUAA	coding_region	40.3974
ATG26	YLR189C	chrXII	530855	-	UGUAG	coding_region	49.0706
ATG33	YLR356W	chrXII	840912	+	UCUAG	coding_region	68.8654
ATG33	YLR356W	chrXII	840998	+	UGUAG	three_prime_UTR	58.4091
ATM1	YMR301C	chrXIII	867994	-	UGUAG	coding_region	47.1429
AUR1	YKL004W	chrXI	436899	+	UGUAG	three_prime_UTR	64.4531	40.9736
AVT1	YJR001W	chrX	438707	+	UGUAG	three_prime_UTR	56.3218
AVT4	YNL101W	chrXIV	437298	+	UGUAG	three_prime_UTR	40.6593
AVT5	YBL089W	chrII	49818	+	UGUAG	coding_region	56.9697	75.9804
AVT5	YBL089W	chrII	50247	+	UGUAA	coding_region	51.3131	54.3295
AVT7	YIL088C	chrIX	198142	-	UGUAG	coding_region	53.7274	43.819
AVT7	YIL088C	chrIX	197962	-	UGUAA	coding_region	45.3333
AYR1	YIL124W	chrIX	126946	+	UGUAG	coding_region	80.6358
BDH1	YAL060W	chrI	35807	+	UGUAG	coding_region	44.8454	50.1873
BDH1	YAL060W	chrI	36342	+	UGUAG	three_prime_UTR	59.0129	48.1172
BET2	YPR176C	chrXVI	891597	-	UGUAG	coding_region	55.9607	71.3336
BIG1	YHR101C	chrVIII	314980	-	UGUAG	coding_region	65.625
BMH1	YER177W	chrV	545512	+	UGUAG	five_prime_UTR	63.3333	67.3913
BMH2	YDR099W	chrIV	654675	+	UGUAU	three_prime_UTR	57.9208
BNA6	YFR047C	chrVI	244402	-	UGUAG	coding_region	71.2185	50.139
BNS1	YGR230W	chrVII	952297	+	UGUAG	coding_region	41.5789
BOL3	YAL046C	chrI	57221	-	UGUAA	coding_region	56.4613	42.8338
BPL1	YDL141W	chrIV	203196	+	UGUAG	coding_region	47.5	60.4651
BRL1	YHR036W	chrVIII	180736	+	UGUAG	coding_region	43.8202
BRX1	YOL077C	chrXV	186179	-	UGUAG	coding_region	49.632
BUB3	YOR026W	chrXV	380827	+	UGUAG	three_prime_UTR	56.3333	50.4249
CAD1	YDR423C	chrIV	1318415	-	UGUAA	coding_region	59.5238	50.4587
CAF120	YNL278W	chrXIV	116470	+	UGUAA	three_prime_UTR	48.3871
CAN1	YEL063C	chrV	32907	-	UGUAG	coding_region	45.2381	55.9278
CAR1	YPL111W	chrXVI	340943	+	UGUAG	coding_region	65.9193	62.8019
CAT5	YOR125C	chrXV	559559	-	UGUAG	coding_region	40.5099
CAX4	YGR036C	chrVII	559492	-	UGUAA	five_prime_UTR	75.9275	62.0711
CBK1	YNL161W	chrXIV	335144	+	UGUAG	three_prime_UTR	61.4943	58.6035
CBP6	YBR120C	chrII	480778	-	UGUAG	coding_region	44.4987
CCE1	YKL011C	chrXI	421536	-	UGUAA	five_prime_UTR	59.8639	41.092
CCP1	YKR066C	chrXI	566669	-	UCUAG	coding_region	46.7742
CCT3	YJL014W	chrX	409241	+	UGUAA	three_prime_UTR	53.3569
CCT3	YJL014W	chrX	408576	+	UGUAG	coding_region	64.7312	61.8438
CCT4	YDL143W	chrIV	200844	+	UGUAA	coding_region	59.8071
CCT5	YJR064W	chrX	557548	+	UGUAG	coding_region	41.3757
CCT7	YJL111W	chrX	208688	+	UGUAG	coding_region	40.6051
CDC20	YGL116W	chrVII	291034	+	UGUAA	coding_region	45.5814
CDC23	YHR166C	chrVIII	437363	-	UGUAG	coding_region	59.0792	62.0394
CDC3	YLR314C	chrXII	763839	-	UGUAG	coding_region	51.1569
CDC42	YLR229C	chrXII	604214	-	UGUAG	coding_region	44.9846
CDC48	YDL126C	chrIV	238375	-	UGUAG	coding_region	47.0297	48.9172
CDC60	YPL160W	chrXVI	250408	+	UGUAA	three_prime_UTR	64.598
CDC8	YJR057W	chrX	544738	+	UCUAG	three_prime_UTR	45.1396
CEG1	YGL130W	chrVII	267499	+	UGUAG	coding_region	48.996	46.134
CFD1	YIL003W	chrIX	349402	+	UGUAA	coding_region	46.0829	44.9153
CFF1	YML079W	chrXIII	111007	+	UUUAA	three_prime_UTR	50.0228
CHS7	YHR142W	chrVIII	384439	+	UGUAA	coding_region	40.0894
CHZ1	YER030W	chrV	213837	+	UGUAG	coding_region	51.8855
CIA1	YDR267C	chrIV	1002703	-	UGUAG	coding_region	66.6667	46.4853
CIA2	YHR122W	chrVIII	354373	+	UGUAA	three_prime_UTR	47.0588
CIA2	YHR122W	chrVIII	354289	+	UGUAG	coding_region	46.6472
CIK1	YMR198W	chrXIII	662530	+	UGUAA	three_prime_UTR	61.1588	78.169
CIN10	YDR387C	chrIV	1248527	-	UGUAG	coding_region	47.619	51.4056
CIN4	YMR138W	chrXIII	545658	+	UGUAG	coding_region	69.5652	53.7764
CIN8	YEL061C	chrV	36629	-	UGUAA	coding_region	63.5922	54.6512
CKA2	YOR061W	chrXV	442636	+	UGUAG	three_prime_UTR	41.4873
CKA2	YOR061W	chrXV	442702	+	UGUAG	three_prime_UTR	72.2846	48.5619
CKA2	YOR061W	chrXV	442123	+	UGUAG	coding_region	40.1914
CLN1	YMR199W	chrXIII	662530	+	UGUAA	five_prime_UTR	61.1588	78.169
CLN2	YPL256C	chrXVI	64780	-	UGUAG	three_prime_UTR	50.5155
CMK2	YOL016C	chrXV	296080	-	UGUAG	coding_region	51.1765
CMR3	YPR013C	chrXVI	585298	-	GUUCA	coding_region	46.7742	44.3182
CNE1	YAL058W	chrI	38959	+	UGUAG	coding_region	45.9686
COQ5	YML110C	chrXIII	50209	-	UGUAA	coding_region	44.479
COS1	YNL336W	chrXIV	8364	+	UGUAG	coding_region	56.625	69.749
COS6	YGR295C	chrVII	1082695	-	UGUAG	coding_region	42.8716	64.0501
COS8	YHL048W	chrVIII	7581	+	UGUAG	three_prime_UTR	75.6318	63.0952
COS9	YKL219W	chrXI	15706	+	UGUAG	coding_region	43.75
COX13	YGL191W	chrVII	144749	+	UCUAG	five_prime_UTR	49.172
COX20	YDR231C	chrIV	926506	-	UGUAG	coding_region	42.8234
CPD1	YGR247W	chrVII	985258	+	UGUAG	coding_region	67.3913
CPR3	YML078W	chrXIII	111007	+	UUUAA	coding_region	50.0228
CQD2	YLR253W	chrXII	643246	+	UGUAG	coding_region	40.0778
CRG1	YHR209W	chrVIII	519756	+	UGUAG	coding_region	62.8895	48.5043
CRG1	YHR209W	chrVIII	520297	+	UGUAG	coding_region	45.0331
CRN1	YLR429W	chrXII	992804	+	UGUAA	three_prime_UTR	42.2833
CRN1	YLR429W	chrXII	992647	+	UGUAG	coding_region	50.5319
CRZ1	YNL027W	chrXIV	581675	+	UGUAA	three_prime_UTR	44.2424
CSE1	YGL238W	chrVII	52442	+	UGUAG	three_prime_UTR	47.1545
CSS3	YOL159C	chrXV	17275	-	UGUAG	three_prime_UTR	50.5859
CTO1	YCR015C	chrIII	141219	-	UGUAG	coding_region	44.2708
CTO1	YCR015C	chrIII	141881	-	UGUAA	coding_region	68.3258	65.6085
CUE5	YOR042W	chrXV	409831	+	UGUAG	three_prime_UTR	43.0769
CWC25	YNL245C	chrXIV	185855	-	UCUAG	three_prime_UTR	43.5484
CWH41	YGL027C	chrVII	444312	-	UGUAG	coding_region	43.6464
CYB2	YML054C	chrXIII	166134	-	UGUAG	coding_region	50.5051
CYR1	YJL005W	chrX	431071	+	UGUAA	coding_region	41.2371
DAL3	YIR032C	chrIX	415327	-	UGUAG	coding_region	44.2308
DBP2	YNL112W	chrXIV	415530	+	UGUAG	intron	47.8495	61.828
DBP5	YOR046C	chrXV	415146	-	UGUAU	coding_region	40.2339
DBP8	YHR169W	chrVIII	442833	+	UGUAG	coding_region	46.6899
DCG1	YIR030C	chrIX	412006	-	UGUAA	three_prime_UTR	53.2164
DCP2	YNL118C	chrXIV	403796	-	UGUAG	coding_region	77.6	72.3971
DED81	YHR019C	chrVIII	143524	-	UGUAG	coding_region	47.8927
DFP2	YAR029W	chrI	186150	+	UGUAA	five_prime_UTR	61.9048	42.2619
DFP2	YAR029W	chrI	185749	+	UUUAG	five_prime_UTR	42.037
DIB1	YPR082C	chrXVI	704337	-	UGUAG	coding_region	49.0216	46.179
DIB1	YPR082C	chrXVI	704209	-	UGUAG	three_prime_UTR	76.4563	49.0393
DIS3	YOL021C	chrXV	283517	-	UGUAA	coding_region	41.8182
DIS3	YOL021C	chrXV	283807	-	UGUAG	coding_region	61.7021	50.6897
DLD2	YDL178W	chrIV	140645	+	UGUAG	coding_region	51.5152
DOG2	YHR043C	chrVIII	192756	-	UGUAA	three_prime_UTR	48.9433
DOM34	YNL001W	chrXIV	627857	+	UGUAA	coding_region	48.2759	57.0724
DON1	YDR273W	chrIV	1009832	+	UGUAG	five_prime_UTR	44.8718
DOT5	YIL010W	chrIX	335474	+	UGUAA	coding_region	63.706	46.1157
DOT5	YIL010W	chrIX	335607	+	UGUAG	three_prime_UTR	58.8028
DOT6	YER088C	chrV	334220	-	UUUAA	coding_region	42.8571
DPB3	YBR278W	chrII	760682	+	UGUAG	coding_region	56.25
DPB4	YDR121W	chrIV	693859	+	UGUAG	coding_region	63.9535	56.0386
DPH5	YLR172C	chrXII	501237	-	UGUAG	three_prime_UTR	53.5893
DRS1	YLL008W	chrXII	133527	+	UGUAG	coding_region	69.4561
DSD1	YGL196W	chrVII	131222	+	UGUAA	three_prime_UTR	56.6327
DSD1	YGL196W	chrVII	130871	+	UGUAA	coding_region	65.5263	63.4234
DTD1	YDL219W	chrIV	65279	+	UGUAG	coding_region	53.0797	64.6594
DUS1	YML080W	chrXIII	109581	+	UGUAG	coding_region	44.5833
DUS4	YLR405W	chrXII	930471	+	UGUAA	coding_region	41.9314	43.0871
DYN1	YKR054C	chrXI	535649	-	UGUAG	coding_region	46.8354
DYN1	YKR054C	chrXI	536027	-	UGUAU	coding_region	44.186
EAF7	YNL136W	chrXIV	371713	+	UGUAG	three_prime_UTR	45.8781
ECM22	YLR228C	chrXII	600021	-	UGUAA	coding_region	48.5294
ECM31	YBR176W	chrII	584564	+	UGUAG	coding_region	64.0152	59.1667
ECM31	YBR176W	chrII	583042	+	UGUAG	five_prime_UTR	51.7073
ECM38	YLR299W	chrXII	728075	+	UGUAA	three_prime_UTR	41.2587
ECM38	YLR299W	chrXII	727492	+	UAUAG	coding_region	48.3333	44.5312
ECM4	YKR076W	chrXI	582483	+	UGUAG	coding_region	46.2614
EFM4	YIL064W	chrIX	242689	+	UGUAG	coding_region	50.8148
EFM4	YIL064W	chrIX	242694	+	UGUAG	coding_region	71.6649	47.3925
EFM4	YIL064W	chrIX	242505	+	UGUAG	coding_region	48.9304	41.1667
EFM5	YGR001C	chrVII	497701	-	UGUAA	coding_region	42.355	64.6154
EFT2	YDR385W	chrIV	1245846	+	UGUAG	three_prime_UTR	58.2551
EGT2	YNL327W	chrXIV	26218	+	UGUAA	coding_region	62.9964	67.42
ELP2	YGR200C	chrVII	899953	-	UGUAG	coding_region	43.1373
END3	YNL084C	chrXIV	470020	-	UGUAA	three_prime_UTR	45.0789
ENT3	YJR125C	chrX	655956	-	UUUAG	coding_region	49.5575	51.4096
EPL1	YFL024C	chrVI	87631	-	UGUAA	three_prime_UTR	50
ERG24	YNL280C	chrXIV	109543	-	UUUAG	coding_region	41.8269
ERG27	YLR100W	chrXII	341994	+	UGUAG	coding_region	53.5912	51.8987
ERG28	YER044C	chrV	237561	-	UGUAA	three_prime_UTR	46.3604
ERG7	YHR072W	chrVIII	241369	+	UGUAG	three_prime_UTR	43.9589
ERG7	YHR072W	chrVIII	241181	+	UGUAG	coding_region	60.5678	63.1478
ERJ5	YFR041C	chrVI	237752	-	UGUAA	coding_region	49.726
ERP6	YGL002W	chrVII	495275	+	UGUAG	three_prime_UTR	64.0052	44.1939
ERP6	YGL002W	chrVII	494843	+	UCUAG	coding_region	48.9028
ESL2	YKR096W	chrXI	629494	+	UUUAG	coding_region	40.7407
ETR1	YBR026C	chrII	293148	-	UGUAA	coding_region	54.4732
ETR1	YBR026C	chrII	292810	-	UAUAG	three_prime_UTR	52.4422
FAS1	YKL182W	chrXI	105616	+	UGUAG	coding_region	42.2717
FAS1	YKL182W	chrXI	103996	+	UGUAG	coding_region	54	68.8351
FCY21	YER060W	chrV	275192	+	UGUAA	coding_region	43.1193
FDC1	YDR539W	chrIV	1513530	+	UGUAA	coding_region	57.6419
FET3	YMR058W	chrXIII	388792	+	UGUAA	five_prime_UTR	42.2003
FIT2	YOR382W	chrXV	1059601	+	UGUAA	coding_region	42.0378
FIT2	YOR382W	chrXV	1059364	+	UGUAA	five_prime_UTR	42.1365
FLC3	YGL139W	chrVII	246636	+	UUUAG	coding_region	66.9355	43.5484
FMP25	YLR077W	chrXII	284761	+	UGUAG	coding_region	44.5946
FMP45	YDL222C	chrIV	60590	-	UGUAA	three_prime_UTR	55.0336	44.586
FMP52	YER004W	chrV	160116	+	UCUAG	coding_region	45.8472
FOB1	YDR110W	chrIV	677810	+	UGUAG	three_prime_UTR	45.7627
FOL2	YGR267C	chrVII	1025967	-	UGUAG	five_prime_UTR	52.2989
FRD1	YEL047C	chrV	65911	-	UGUAG	coding_region	41.7683
FRE6	YLL051C	chrXII	37496	-	UGUAA	coding_region	54.2773	46.3312
FRS1	YLR060W	chrXII	262769	+	UGUAA	three_prime_UTR	57.8648
FRS2	YFL022C	chrVI	93483	-	UCUAG	three_prime_UTR	42.6606
FRT1	YOR324C	chrXV	923476	-	UGUAG	coding_region	44.5
FSF1	YOR271C	chrXV	830969	-	UGUAG	three_prime_UTR	50.8621
FUI1	YBL042C	chrII	138499	-	UGUAU	coding_region	51.9097	42.7678
FUM1	YPL262W	chrXVI	47356	+	UGUAG	coding_region	56.2189	71.5736
FUN14	YAL008W	chrI	137401	+	UGUAG	coding_region	66.3326
FYV6	YNL133C	chrXIV	374610	-	UGUAG	coding_region	41.6084
GAD1	YMR250W	chrXIII	771483	+	UGUAG	coding_region	70.3297	48.8372
GAL11	YOL051W	chrXV	237827	+	UGUAG	coding_region	46.9231
GAL83	YER027C	chrV	209262	-	UGUAA	coding_region	68.6992	69.0702
GBP2	YCL011C	chrIII	102300	-	UGUAG	coding_region	45.0572
GCD1	YOR260W	chrXV	815468	+	UGUAA	coding_region	68.4755	65.1064
GCD10	YNL062C	chrXIV	508624	-	UGUAG	three_prime_UTR	56.5657	69.6203
GCN1	YGL195W	chrVII	139188	+	UGUAG	coding_region	60.2871	47.6636
GCR2	YNL199C	chrXIV	264875	-	UGUAG	three_prime_UTR	43.5644
GCS1	YDL226C	chrIV	51041	-	UGUAA	three_prime_UTR	58.8993
GCV3	YAL044C	chrI	57900	-	UGUAG	three_prime_UTR	55.4562
GDA1	YEL042W	chrV	74862	+	UGUAG	coding_region	76.0563	70.4631
GDE1	YPL110C	chrXVI	341135	-	UGUAG	coding_region	41.6
GDI1	YER136W	chrV	439704	+	UGUAG	coding_region	41.5385	43.1925
GEF1	YJR040W	chrX	510119	+	UAUAG	three_prime_UTR	50.4673
GEF1	YJR040W	chrX	510099	+	UGUAA	three_prime_UTR	61.7978
GET1	YGL020C	chrVII	457891	-	UCUAG	five_prime_UTR	48.7836	52.228
GET3	YDL100C	chrIV	282322	-	UGUAA	coding_region	53.9467
GGA2	YHR108W	chrVIII	330129	+	UGUAG	three_prime_UTR	44.9304
GIR2	YDR152W	chrIV	766454	+	UGUAG	coding_region	74.8315	69.5022
GLE1	YDL207W	chrIV	88507	+	UGUAG	coding_region	57.5	75.2809
GLN4	YOR168W	chrXV	651801	+	UGUAA	three_prime_UTR	58.2659
GLO2	YDR272W	chrIV	1009832	+	UGUAG	coding_region	44.8718
GOR1	YNL274C	chrXIV	121251	-	UGUAG	coding_region	74.2054	56.6063
GPB2	YAL056W	chrI	41941	+	UUUAG	three_prime_UTR	61.8799
GPI11	YDR302W	chrIV	1068065	+	UCUAG	coding_region	51.2021
GPI12	YMR281W	chrXIII	832281	+	UGUAG	five_prime_UTR	50.9434	54.8023
GPT2	YKR067W	chrXI	569707	+	UCUAG	coding_region	51.0791
GPX2	YBR244W	chrII	708109	+	UGUAG	three_prime_UTR	43.8378
GRS1	YBR121C	chrII	483360	-	UGUAG	coding_region	61.7788	72.2078
GRS2	YPR081C	chrXVI	704209	-	UGUAG	five_prime_UTR	76.4563	49.0393
GRS2	YPR081C	chrXVI	704337	-	UGUAG	five_prime_UTR	49.0216	46.179
GRX6	YDL010W	chrIV	433112	+	UGUAG	three_prime_UTR	62.3345	57.3046
GSF2	YML048W	chrXIII	178950	+	UCUAG	coding_region	55.9929
GSY2	YLR258W	chrXII	661272	+	UGUAG	coding_region	55.0459
GTA1	YEL043W	chrV	73384	+	UGUAG	three_prime_UTR	42.1875
GTR2	YGR163W	chrVII	827559	+	UUUAG	coding_region	43.7811
GTT1	YIR038C	chrIX	424058	-	UCUAG	coding_region	50.2564
GTT1	YIR038C	chrIX	424185	-	UGUAG	coding_region	44.6328
GTT3	YEL017W	chrV	124529	+	UGUAA	coding_region	52.5
GUT1	YHL032C	chrVIII	36351	-	UGUAA	three_prime_UTR	57.7586
GVP36	YIL041W	chrIX	277579	+	UCUAG	three_prime_UTR	53.6452
GWT1	YJL091C	chrX	261055	-	UGUAG	three_prime_UTR	57.931
HAP3	YBL021C	chrII	181522	-	UGUAA	three_prime_UTR	60.0522
HAT1	YPL001W	chrXVI	554846	+	UGUAG	coding_region	51.3353
HBN1	YCL026C-B	chrIII	73706	-	UGUAA	coding_region	57.6401	53.0495
HBS1	YKR084C	chrXI	598064	-	UGUAG	coding_region	55.4974	43.9206
HDA1	YNL021W	chrXIV	594341	+	UGUAG	coding_region	53.2164	54.6154
HEL2	YDR266C	chrIV	1000081	-	UGUAA	three_prime_UTR	50.8876
HEM14	YER014W	chrV	184065	+	UGUAG	coding_region	53.3898
HEM14	YER014W	chrV	183717	+	UGUAA	coding_region	50.3356
HEM14	YER014W	chrV	182649	+	UGUAG	coding_region	55.5556	65.035
HEM3	YDL205C	chrIV	93768	-	UGUAG	five_prime_UTR	48.8095	54.4643
HFD1	YMR110C	chrXIII	490701	-	UGUAG	coding_region	49.8734
HHO1	YPL127C	chrXVI	308666	-	UGUAA	three_prime_UTR	41.9501
HIS2	YFR025C	chrVI	203678	-	UGUAG	three_prime_UTR	48.2877
HIS6	YIL020C	chrIX	314059	-	UGUAG	coding_region	52.0468	44.5344
HNT2	YDR305C	chrIV	1073038	-	UGUAG	coding_region	47.4522	50.5828
HOG1	YLR113W	chrXII	372857	+	UGUAG	coding_region	43.1464
HPA3	YEL066W	chrV	27222	+	UGUAG	three_prime_UTR	45.0549
HRT1	YOL133W	chrXV	70569	+	UGUAG	coding_region	50	41.6928
HRT3	YLR097C	chrXII	336664	-	UGUAG	coding_region	50.1866
HSP78	YDR258C	chrIV	972142	-	UCUAG	coding_region	56.1069
HSU1	YLL058W	chrXII	24620	+	UGUAA	coding_region	51.6949	45.9227
HTD2	YHR067W	chrVIII	232019	+	UGUAA	three_prime_UTR	52.2659
HUA1	YGR268C	chrVII	1025967	-	UGUAG	three_prime_UTR	52.2989
HUA2	YOR284W	chrXV	849314	+	UGUAG	three_prime_UTR	55.1724	44.2661
HUT1	YPL244C	chrXVI	87897	-	UGUAA	coding_region	47.3804
HXK1	YFR053C	chrVI	254103	-	UCUAG	coding_region	42.115
IBD2	YNL164C	chrXIV	325719	-	UGUAG	coding_region	60.5178	63.2959
ICP55	YER078C	chrV	316809	-	UGUAA	coding_region	43.6754
IDH1	YNL037C	chrXIV	557922	-	UGUAA	coding_region	43.9691
IDP2	YLR174W	chrXII	505645	+	UGUAG	coding_region	45.9016
IES6	YEL044W	chrV	70351	+	UGUAG	three_prime_UTR	52.6316
IGD1	YFR017C	chrVI	183696	-	UGUAG	five_prime_UTR	56.0811	50.1695
IGD1	YFR017C	chrVI	183162	-	UGUAG	five_prime_UTR	53.6723
ILS1	YBL076C	chrII	80980	-	UGUAA	three_prime_UTR	55.812
ILV1	YER086W	chrV	328673	+	UUUAG	coding_region	47.7574
IMD2	YHR216W	chrVIII	555838	+	UGUAG	coding_region	45.9854
IME4	YGL192W	chrVII	144749	+	UCUAG	three_prime_UTR	49.172
IMH1	YLR309C	chrXII	747450	-	UGUAA	three_prime_UTR	43.3333	78.2051
IMP4	YNL075W	chrXIV	486101	+	UUUAG	coding_region	49.4015
INM1	YHR046C	chrVIII	197549	-	UGUAG	coding_region	58.1545	42.7729
INP54	YOL065C	chrXV	205593	-	UUUAG	coding_region	53.7037
IRC21	YMR073C	chrXIII	412119	-	UCUAG	three_prime_UTR	43.5252
IST2	YBR086C	chrII	421434	-	UGUAA	coding_region	50.1976
ITT1	YML068W	chrXIII	138764	+	UGUAA	coding_region	55.4264	48.0132
JJJ1	YNL227C	chrXIV	220609	-	UGUAG	three_prime_UTR	60.1449	45.1613
KAP104	YBR017C	chrII	271182	-	UGUAG	coding_region	50	46.3068
KAP104	YBR017C	chrII	272124	-	UGUAG	coding_region	56.2814	59.1036
KRE33	YNL132W	chrXIV	376859	+	UGUAA	coding_region	41.9355	46.9388
KTD1	YAR028W	chrI	185749	+	UUUAG	three_prime_UTR	42.037
KTR4	YBR199W	chrII	620189	+	UGUAA	coding_region	56.7077
LAG2	YOL025W	chrXV	275811	+	UGUAA	coding_region	44.7619
LAM6	YLR072W	chrXII	280957	+	UGUAA	three_prime_UTR	62.3762
LAP2	YNL045W	chrXIV	543042	+	UGUAA	coding_region	44.8276	53.5581
LAP2	YNL045W	chrXIV	544836	+	UGUAG	coding_region	43.4783
LAS1	YKR063C	chrXI	560757	-	UGUAG	three_prime_UTR	45.1613
LAS17	YOR181W	chrXV	677883	+	UGUAA	three_prime_UTR	41.1765
LCB2	YDR062W	chrIV	577409	+	UGUAA	coding_region	50.8475	45.3069
LCB3	YJL134W	chrX	159459	+	UGUAA	three_prime_UTR	53.2223
LCB3	YJL134W	chrX	159454	+	UGUAG	three_prime_UTR	59.375	44.1176
LCL2	YLR104W	chrXII	346581	+	UGUAG	five_prime_UTR	43.7473	49.863
LDB7	YBL006C	chrII	216580	-	UGUAA	three_prime_UTR	45.7953
LEU4	YNL104C	chrXIV	426402	-	UGUAG	coding_region	45.9087
LEU9	YOR108W	chrXV	523916	+	UGUAG	coding_region	40.146
LIF1	YGL090W	chrVII	344779	+	UUUAG	three_prime_UTR	42.2222
LOA1	YPR139C	chrXVI	813537	-	UGUAA	coding_region	49.5838
LOT6	YLR011W	chrXII	169498	+	UGUAA	coding_region	41.1628
LPD1	YFL018C	chrVI	102433	-	UGUAG	coding_region	50.1211	45.4212
LPD1	YFL018C	chrVI	102964	-	UGUAG	coding_region	48.3689
LPD1	YFL018C	chrVI	101605	-	UAUAG	three_prime_UTR	44.8916
LRE1	YCL051W	chrIII	36523	+	UGUAG	coding_region	51.6854	41.4634
LRE1	YCL051W	chrIII	37700	+	UGUAG	three_prime_UTR	75	48.6792
LRE1	YCL051W	chrIII	37681	+	UGUAG	three_prime_UTR	56
LRO1	YNR008W	chrXIV	642379	+	UGUAA	coding_region	49.0196
LSB3	YFR024C-A	chrVI	202708	-	UUUAG	coding_region	52.7778
LSG1	YGL099W	chrVII	315845	+	UGUAA	coding_region	53.3835	48.5861
LSP1	YPL004C	chrXVI	551538	-	UCUAG	coding_region	41.9355
LYS5	YGL154C	chrVII	215242	-	UGUAA	three_prime_UTR	45.4545
MAK32	YCR019W	chrIII	153408	+	UGUAA	coding_region	52.2581
MAM3	YOL060C	chrXV	213863	-	UCUAA	three_prime_UTR	51.4925
MAP2	YBL091C	chrII	47311	-	UGUAG	three_prime_UTR	50.8361
MBP1	YDL056W	chrIV	354747	+	UGUAG	coding_region	45.8647
MCA1	YOR197W	chrXV	718428	+	UGUAG	three_prime_UTR	69.0758
MCA1	YOR197W	chrXV	717378	+	UGUAA	coding_region	47.9079
MCM21	YDR318W	chrIV	1105024	+	UGUAG	three_prime_UTR	59.4796	41.4545
MCX1	YBR227C	chrII	673525	-	UGUAG	three_prime_UTR	48.4716
MDG1	YNL173C	chrXIV	308850	-	UGUAG	three_prime_UTR	49.2958
MDL1	YLR188W	chrXII	530516	+	UGUAA	three_prime_UTR	43.6047
MDM1	YML104C	chrXIII	58894	-	UGUAA	three_prime_UTR	71.6981	58.6066
MDM1	YML104C	chrXIII	59069	-	UGUAG	coding_region	54.955
MDM1	YML104C	chrXIII	58948	-	UGUAA	coding_region	42.5676
MDR1	YGR100W	chrVII	691747	+	UUUAG	coding_region	50	44.3709
MEC3	YLR288C	chrXII	714620	-	UGUAA	coding_region	46.0526	52.3316
MEF1	YLR069C	chrXII	272891	-	UGUAG	coding_region	49.3976	45.4054
MES1	YGR264C	chrVII	1019600	-	UGUAA	coding_region	49.3294
MET13	YGL125W	chrVII	272424	+	UGUAG	five_prime_UTR	49.0566	68.3938
MET8	YBR213W	chrII	651237	+	UGUAG	three_prime_UTR	43.2099
MF(ALPHA)1	YPL187W	chrXVI	194167	+	UGUAG	three_prime_UTR	73.6088	74.5257
MGR3	YMR115W	chrXIII	497939	+	UUUAA	coding_region	43.6893	44.4444
MGT1	YDL200C	chrIV	100503	-	UGUAG	coding_region	44.1426
MIC60	YKR016W	chrXI	470973	+	UGUAG	coding_region	60.8833	41.7279
MID1	YNL291C	chrXIV	84827	-	UGUAG	coding_region	51.8519
MIL1	YFL034W	chrVI	67887	+	UGUAG	coding_region	42.8571
MIN7	YBR201C-A	chrII	624292	-	UGUAG	three_prime_UTR	57.289
MIS1	YBR084W	chrII	411340	+	UGUAG	coding_region	40.3974	55.036
MIX23	YBL107C	chrII	9839	-	UGUAG	three_prime_UTR	40.8482
MNN11	YJL183W	chrX	85344	+	UGUAA	three_prime_UTR	46.1889
MNN2	YBR015C	chrII	268020	-	UGUAG	coding_region	54.2453
MNT2	YGL257C	chrVII	12872	-	UGUAG	coding_region	49.9586
MPD2	YOL088C	chrXV	153773	-	UGUAG	three_prime_UTR	42.4572
MPH1	YIR002C	chrIX	357533	-	UGUAA	coding_region	52.7108
MRP51	YPL118W	chrXVI	327166	+	UGUAG	coding_region	45.8647
MRPL22	YNL177C	chrXIV	303972	-	UGUAA	coding_region	56.1111
MRPS12	YNR036C	chrXIV	694629	-	UGUAA	coding_region	78.5933	78.9263
MRPS8	YMR158W	chrXIII	572750	+	UGUAA	three_prime_UTR	45.6105
MRS6	YOR370C	chrXV	1029202	-	UGUAG	coding_region	48.7685
MRS6	YOR370C	chrXV	1029499	-	UGUAG	coding_region	50.1887	42.7101
MRX18	YBR056W	chrII	348981	+	UGUAG	coding_region	40.5769
MRX4	YPL168W	chrXVI	232349	+	UGUAG	coding_region	50	59.799
MRX8	YDR336W	chrIV	1144872	+	UGUAG	five_prime_UTR	66.9643
MSC7	YHR039C	chrVIII	186004	-	UGUAG	coding_region	47.1471
MSN5	YDR335W	chrIV	1144872	+	UGUAG	three_prime_UTR	66.9643
MSS116	YDR194C	chrIV	846694	-	UUUAG	coding_region	51.1822
MSS116	YDR194C	chrIV	845843	-	UGUAA	three_prime_UTR	47.5894
MSS18	YPR134W	chrXVI	798901	+	UGUAA	three_prime_UTR	46.6258
MTC2	YKL098W	chrXI	257841	+	UGUAA	coding_region	44.6602	50.7317
MTD1	YKR080W	chrXI	590753	+	UGUAG	coding_region	55.2846
MTQ2	YDR140W	chrIV	734982	+	UGUAG	three_prime_UTR	45
MTR4	YJL050W	chrX	345536	+	UGUAG	coding_region	47.557
MXR1	YER042W	chrV	235489	+	UGUAG	coding_region	48.0392
NBA1	YOL070C	chrXV	197085	-	UAUAG	three_prime_UTR	51.2605	41.1017
NEL1	YHR035W	chrVIII	180736	+	UGUAG	three_prime_UTR	43.8202
NFG1	YLR042C	chrXII	230033	-	UGUAG	coding_region	44.9024
NHX1	YDR456W	chrIV	1367630	+	UGUAG	coding_region	69.8347	73.445
NMT1	YLR195C	chrXII	542361	-	UGUAG	coding_region	62.9172	68.8194
NMT1	YLR195C	chrXII	543059	-	UGUAG	coding_region	49.3049	48.0226
NMT1	YLR195C	chrXII	542808	-	UGUAG	coding_region	70.396	73.1164
NNR1	YNL200C	chrXIV	264463	-	UGUAA	five_prime_UTR	43.2749
NOB1	YOR056C	chrXV	430797	-	UGUAG	coding_region	57.9134	46.9346
NOB1	YOR056C	chrXV	430225	-	UGUAG	three_prime_UTR	56.9087
NOP13	YNL175C	chrXIV	307504	-	UGUAG	coding_region	40.7684
NOP4	YPL043W	chrXVI	470162	+	UGUAG	coding_region	61.6279	72.8682
NOP53	YPL146C	chrXVI	276633	-	UGUAG	coding_region	41.7614	41.1765
NPL6	YMR091C	chrXIII	450385	-	UGUAG	coding_region	51.1568	54.8263
NPP2	YEL016C	chrV	124893	-	UGUAG	coding_region	70.0389	42.8571
NRE1	YIR035C	chrIX	421173	-	UUUAG	coding_region	53.435
NRM1	YNR009W	chrXIV	642379	+	UGUAA	five_prime_UTR	49.0196
NRT1	YOR071C	chrXV	461449	-	UGUAG	five_prime_UTR	69.5652	75.4098
NSE5	YML023C	chrXIII	227007	-	UGUAA	coding_region	54.4262
NSG1	YHR133C	chrVIII	370855	-	UCUAG	coding_region	52.302
NUG1	YER006W	chrV	164314	+	UGUAA	three_prime_UTR	42.5121
NUP116	YMR047C	chrXIII	363305	-	UGUAA	three_prime_UTR	53.4091
NUP2	YLR335W	chrXII	799423	+	UGUAG	coding_region	44.2786
NUP49	YGL172W	chrVII	182179	+	UGUAA	three_prime_UTR	43.0993
NUP85	YJR042W	chrX	514644	+	UGUAG	coding_region	57.8378	47.7987
NUP85	YJR042W	chrX	515898	+	UGUAG	coding_region	41.1184
NUS1	YDL193W	chrIV	115971	+	UUUAG	three_prime_UTR	46.6523
ODC2	YOR222W	chrXV	759169	+	UGUAG	coding_region	71.1033
OMA1	YKR087C	chrXI	603787	-	UGUAG	coding_region	49.7423	46.6819
ORC5	YNL261W	chrXIV	155803	+	UGUAG	coding_region	41.25
OST5	YGL226C-A	chrVII	72751	-	UCUAG	coding_region	73.1316
OST6	YML019W	chrXIII	234337	+	UGUAA	coding_region	61.8541	63.1802
OTU1	YFL044C	chrVI	45469	-	UGUAG	coding_region	43.3962	77.2277
PAF1	YBR279W	chrII	762338	+	UGUAG	coding_region	56.7114	51.5152
PAI3	YMR174C	chrXIII	610095	-	UGUAG	three_prime_UTR	49.6536	42.0538
PAN3	YKL025C	chrXI	391045	-	UGUAA	coding_region	44.3787
PAT1	YCR077C	chrIII	250226	-	UGUAA	three_prime_UTR	63.5922
PBP4	YDL053C	chrIV	362231	-	UGUAG	coding_region	68.2011	66.0359
PBR1	YNL181W	chrXIV	299582	+	UGUAG	three_prime_UTR	71.1268	52.7704
PDC2	YDR081C	chrIV	607968	-	UCUAG	coding_region	41.4474
PDI1	YCL043C	chrIII	49581	-	UGUAG	coding_region	64.4936
PDR16	YNL231C	chrXIV	215989	-	UGUAA	coding_region	48.5751
PDX1	YGR193C	chrVII	884957	-	UGUAG	coding_region	53.6232	43.465
PDX3	YBR035C	chrII	306243	-	UGUAG	three_prime_UTR	64.4703
PER33	YLR064W	chrXII	266275	+	UGUAG	coding_region	46.1885
PEX19	YDL065C	chrIV	336921	-	UGUAG	coding_region	54.1045	50.3333
PEX22	YAL055W	chrI	42685	+	UGUAG	coding_region	70.537	54.6107
PEX35	YGR168C	chrVII	833716	-	UGUAA	coding_region	48.3871
PGA2	YNL149C	chrXIV	349836	-	UGUAG	five_prime_UTR	63.8298	55.9809
PGM1	YKL127W	chrXI	205317	+	UGUAG	three_prime_UTR	43.3962
PGM1	YKL127W	chrXI	205330	+	UGUAG	three_prime_UTR	54.2857
PHB1	YGR132C	chrVII	757288	-	UGUAA	five_prime_UTR	46.4286
PHB2	YGR231C	chrVII	952792	-	UGUAG	coding_region	64.2817	55.4069
PHB2	YGR231C	chrVII	953299	-	UGUAG	coding_region	43.6965	42.9952
PIF1	YML061C	chrXIII	151473	-	UGUAG	coding_region	47.1698	57.6923
PKH1	YDR490C	chrIV	1431910	-	UGUAA	three_prime_UTR	53.2258	45.614
PLB2	YMR006C	chrXIII	278690	-	UGUAA	coding_region	41.1504
PMC1	YGL006W	chrVII	489498	+	UGUAA	three_prime_UTR	41.0646
PML1	YLR016C	chrXII	176950	-	UGUAA	coding_region	47.8271
PMP3	YDR276C	chrIV	1013135	-	UGUAG	three_prime_UTR	50	42.7083
PMR1	YGL167C	chrVII	187511	-	UGUAG	three_prime_UTR	51.9943
PMT1	YDL095W	chrIV	288276	+	UGUAG	coding_region	44.4444
PMT2	YAL023C	chrI	106542	-	UCUAG	coding_region	55.5556
POC4	YPL144W	chrXVI	280961	+	UGUAA	three_prime_UTR	41.0959
POL3	YDL102W	chrIV	279907	+	UGUAA	coding_region	58.9041
POP5	YAL033W	chrI	83134	+	UGUAG	coding_region	67.3352	59.8788
POP7	YBR167C	chrII	571376	-	UGUAG	three_prime_UTR	75.2768	61.9048
PPM2	YOL141W	chrXV	59121	+	UGUAA	three_prime_UTR	43.3333
PRD1	YCL057W	chrIII	24808	+	UGUAA	coding_region	48.6486	59.5745
PRO2	YOR323C	chrXV	921824	-	UGUAA	coding_region	54.3046	48.5636
PRS1	YKL181W	chrXI	107168	+	UGUAA	five_prime_UTR	49.76	48.692
PRS1	YKL181W	chrXI	107327	+	UGUAA	coding_region	44.8417
PRY2	YKR013W	chrXI	465066	+	UCUAG	three_prime_UTR	62.6667	44.1673
PSD1	YNL169C	chrXIV	316155	-	UGUAA	three_prime_UTR	46.1844
PSE1	YMR308C	chrXIII	889127	-	UGUAG	coding_region	57.9151	55.6373
PSF2	YJL072C	chrX	304668	-	UGUAA	three_prime_UTR	45.5446
PTC1	YDL006W	chrIV	440534	+	UUUAG	coding_region	55.5838
PTC5	YOR090C	chrXV	492195	-	UGUAG	coding_region	46.1165	43.4132
PTM1	YKL039W	chrXI	362612	+	UGUAA	five_prime_UTR	45.3216	64.6377
PTP1	YDL230W	chrIV	43151	+	UGUAG	coding_region	44.0252
PUP1	YOR157C	chrXV	631654	-	UGUAG	coding_region	55.8678
PUP3	YER094C	chrV	348790	-	UGUAG	coding_region	52.4416
PUT2	YHR037W	chrVIII	183760	+	UGUAA	three_prime_UTR	42.268
PUT7	YLR283W	chrXII	705012	+	UGUAG	five_prime_UTR	41.9355
PWP1	YLR196W	chrXII	545780	+	UGUAA	three_prime_UTR	40.3442
QDR2	YIL121W	chrIX	132554	+	UGUAG	coding_region	48.3516	51.9763
RAD10	YML095C	chrXIII	81292	-	UGUAG	three_prime_UTR	41.6667
RAD23	YEL037C	chrV	81401	-	UGUAG	three_prime_UTR	50
RAD52	YML032C	chrXIII	213713	-	UGUAG	coding_region	46.4912	58.5938
RAM1	YDL090C	chrIV	296223	-	UGUAG	coding_region	43.1373
RBG2	YGR173W	chrVII	845152	+	UGUAA	three_prime_UTR	51.1905
RCK2	YLR248W	chrXII	633927	+	UUUAA	five_prime_UTR	46.8354	51.3889
RCL1	YOL010W	chrXV	308309	+	UCUCA	coding_region	45.0644	48.0469
RCL1	YOL010W	chrXV	308128	+	UGUAA	coding_region	43.2339	44.8471
RCM1	YNL022C	chrXIV	591983	-	UGUAG	coding_region	43.9093
RDI1	YDL135C	chrIV	218484	-	UGUAG	three_prime_UTR	75.8264	66.4899
RET2	YFR051C	chrVI	251516	-	UCUAG	coding_region	45.5882
REX4	YOL080C	chrXV	180438	-	UGUAG	three_prime_UTR	41.6149
RFA3	YJL173C	chrX	96073	-	UGUAG	three_prime_UTR	59.0263	53.823
RFC1	YOR217W	chrXV	750250	+	UGUAA	coding_region	43.4959
RFC1	YOR217W	chrXV	749470	+	UGUAA	coding_region	46.6667
RGC1	YPR115W	chrXVI	758196	+	UGUAA	three_prime_UTR	61.435	40.1496
RGL1	YPL066W	chrXVI	427533	+	UCUAG	coding_region	43.1579
RIB1	YBL033C	chrII	158646	-	UGUAG	three_prime_UTR	54.2005	40.4453
RIM11	YMR139W	chrXIII	545658	+	UGUAG	five_prime_UTR	69.5652	53.7764
RIM20	YOR275C	chrXV	839002	-	UGUAG	three_prime_UTR	46.0526
RIO1	YOR119C	chrXV	548694	-	UGUAA	three_prime_UTR	72.3898	61.6788
RIT1	YMR283C	chrXIII	835328	-	UGUAG	coding_region	40.239
RLI1	YDR091C	chrIV	628460	-	UGUAA	coding_region	59.4937	61.8929
ROT1	YMR200W	chrXIII	665494	+	UGUAG	coding_region	53.8026	40.8386
ROT2	YBR229C	chrII	676739	-	UGUAA	coding_region	68.2731	41.6667
ROT2	YBR229C	chrII	678596	-	UGUAA	coding_region	44.6154	44.0945
ROT2	YBR229C	chrII	677777	-	UGUAG	coding_region	44.1558
RPB7	YDR404C	chrIV	1276940	-	UGUAG	coding_region	62.3482	57.5778
RPC10	YHR143W-A	chrVIII	387736	+	UGUAG	three_prime_UTR	41.6667
RPD3	YNL330C	chrXIV	18419	-	UGUAA	coding_region	57.8207	41.816
RPH1	YER169W	chrV	525899	+	UGUAG	three_prime_UTR	52.7778
RPL17B	YJL177W	chrX	90699	+	UGUAG	five_prime_UTR	62.5	81.1927
RPL25	YOL127W	chrXV	81298	+	UGUAG	three_prime_UTR	69.9551	67.5105
RPL34A	YER056C-A	chrV	270211	-	UGUAG	five_prime_UTR	49.8511	77.3705
RPL9A	YGL147C	chrVII	225962	-	UGUAG	three_prime_UTR	54.6012
RPN5	YDL147W	chrIV	191318	+	UGUAG	coding_region	40.8708
RPS0A	YGR214W	chrVII	920528	+	UGUAG	five_prime_UTR	42.3077	51.6129
RPS0B	YLR048W	chrXII	242176	+	UGUAA	five_prime_UTR	41.2969	42.0513
RPS10B	YMR230W	chrXIII	733414	+	UGUAA	three_prime_UTR	65.3846	43.75
RPS12	YOR369C	chrXV	1029202	-	UGUAG	five_prime_UTR	48.7685
RPS30A	YLR287C-A	chrXII	713197	-	UGUAA	five_prime_UTR	53.5565
RPS4A	YJR145C	chrX	701869	-	UGUAA	three_prime_UTR	43.1762
RPT1	YKL145W	chrXI	174733	+	UGUAG	coding_region	47.7502
RPT6	YGL048C	chrVII	410514	-	UGUAG	coding_region	56.2654
RRF1	YHR038W	chrVIII	184322	+	UUUAG	coding_region	50.8041	49.2291
RRN9	YMR270C	chrXIII	806104	-	UGUAG	coding_region	65.2074	71.1316
RRP1	YDR087C	chrIV	617419	-	UGUAG	three_prime_UTR	54.3716
RRP14	YKL082C	chrXI	281542	-	UGUAA	coding_region	44.9438
RRP4	YHR069C	chrVIII	233640	-	UGUAA	coding_region	47.0025
RRT2	YBR246W	chrII	712343	+	UGUAG	coding_region	63.2302	65.5031
RRT8	YOL048C	chrXV	240182	-	UGUAG	three_prime_UTR	50.0835
RSA3	YLR221C	chrXII	578175	-	UGUAA	three_prime_UTR	54.4578
RSA4	YCR072C	chrIII	240847	-	UGUAG	coding_region	45.614
RSC30	YHR056C	chrVIII	216360	-	UUUAG	coding_region	44.3478	55.9091
RSC58	YLR033W	chrXII	208774	+	UGUAG	coding_region	67.1598	83.5979
RSM25	YIL093C	chrIX	187916	-	UGUAG	three_prime_UTR	55.8442	48.1481
RSO55	YLR281C	chrXII	704793	-	UGUAA	coding_region	53.1915	44.4444
RTF1	YGL244W	chrVII	41646	+	UGUAG	coding_region	73.8372	72.8972
RTK1	YDL025C	chrIV	405849	-	UGUAG	coding_region	49.5726
RTN2	YDL204W	chrIV	94543	+	UGUAG	five_prime_UTR	44.878
RTS1	YOR014W	chrXV	359745	+	UGUAA	coding_region	57.1429	52.4333
RVB1	YDR190C	chrIV	841811	-	UGUAG	coding_region	47.0644
RVS167	YDR388W	chrIV	1251708	+	UGUAA	three_prime_UTR	46.0843
SAC6	YDR129C	chrIV	713764	-	UGUAG	coding_region	56.5051
SAD1	YFR005C	chrVI	154361	-	UGUAG	three_prime_UTR	40.4255
SAM35	YHR083W	chrVIII	272913	+	UCUAG	coding_region	43.1193
SAM35	YHR083W	chrVIII	273631	+	UGUAG	three_prime_UTR	63.6612	50.7375
SAM35	YHR083W	chrVIII	273638	+	UGUAA	three_prime_UTR	64.5941
SAN1	YDR143C	chrIV	743380	-	UGUAG	coding_region	40.3509
SAP1	YER047C	chrV	243895	-	UUUAG	coding_region	63.6364
SAS10	YDL153C	chrIV	181170	-	UGUAG	three_prime_UTR	68.5279	40.2093
SAY1	YGR263C	chrVII	1018511	-	UGUAG	coding_region	41.958
SBP1	YHL034C	chrVIII	33272	-	UGUAG	coding_region	44.2647
SCD6	YPR129W	chrXVI	793168	+	UGUAA	coding_region	70.1398	62.799
SCJ1	YMR214W	chrXIII	696335	+	UGUAG	coding_region	41.0526
SCP160	YJL080C	chrX	288751	-	UGUAG	coding_region	62	71.4286
SCS2	YER120W	chrV	401097	+	UGUAG	five_prime_UTR	56.8966	50.9804
SCS2	YER120W	chrV	401997	+	UGUAG	three_prime_UTR	59.322	63.2411
SCS22	YBL091C-A	chrII	46917	-	UGUAA	coding_region	47.0422	47.7874
SCW4	YGR279C	chrVII	1048487	-	UGUAA	three_prime_UTR	60	45.4976
SDH2	YLL041C	chrXII	52899	-	UCUAG	three_prime_UTR	43.6275
SEA4	YBL104C	chrII	18186	-	UGUAA	coding_region	50
SEC17	YBL050W	chrII	125971	+	UUUAA	coding_region	60.9819
SEC22	YLR268W	chrXII	680908	+	UCUAG	three_prime_UTR	64.1509
SEC39	YLR440C	chrXII	1017096	-	UGUAG	coding_region	41.25	51.2
SEC6	YIL068C	chrIX	233207	-	UGUAG	coding_region	60.2649
SEC65	YML105C	chrXIII	58020	-	UGUAA	coding_region	44.6281
SER1	YOR184W	chrXV	680337	+	UGUAG	coding_region	66.9789
SFA1	YDL168W	chrIV	160938	+	UGUAA	three_prime_UTR	54.4426
SFC1	YJR095W	chrX	610671	+	UGUAA	coding_region	41.8367
SFK1	YKL051W	chrXI	342680	+	UGUAG	three_prime_UTR	44.9275
SFM1	YOR021C	chrXV	372717	-	UUUAG	three_prime_UTR	54.7455
SGF29	YCL010C	chrIII	102300	-	UGUAG	three_prime_UTR	45.0572
SGT2	YOR007C	chrXV	338900	-	UGUAG	three_prime_UTR	56.4139
SHM2	YLR058C	chrXII	259465	-	UGUAA	five_prime_UTR	72.6027	90.1316
SIP1	YDR422C	chrIV	1316290	-	UUUAG	coding_region	47.2973	41.2903
SIP1	YDR422C	chrIV	1315128	-	UGUAA	three_prime_UTR	61.7978
SIP1	YDR422C	chrIV	1316983	-	UGUAG	coding_region	56.8182	62.3853
SIT4	YDL047W	chrIV	370378	+	UGUAG	coding_region	40.9195	41.4911
SIW14	YNL032W	chrXIV	574690	+	UGUAG	coding_region	62.9482	56.9416
SKG6	YHR149C	chrVIII	394672	-	UGUAA	coding_region	47.3988	42.6523
SKG6	YHR149C	chrVIII	394450	-	UGUAG	three_prime_UTR	59.447	53.8667
SLX8	YER116C	chrV	395042	-	UGUAG	three_prime_UTR	43.9206	56.4547
SLX9	YGR081C	chrVII	643111	-	UGUAA	three_prime_UTR	59.324
SMB1	YER029C	chrV	212573	-	UGUAG	three_prime_UTR	65.7353	44.4737
SMB1	YER029C	chrV	212578	-	UGUAG	three_prime_UTR	41.4122
SMD1	YGR074W	chrVII	636366	+	UGUAG	three_prime_UTR	41.522
SMD3	YLR147C	chrXII	434119	-	UGUAG	three_prime_UTR	62.5912	54.9057
SMI1	YGR229C	chrVII	950736	-	UGUAG	coding_region	57.9173	72.6073
SMU2	YIL161W	chrIX	39737	+	UGUAG	coding_region	47.9042
SNA2	YDR525W-A	chrIV	1490993	+	UGUAA	three_prime_UTR	54.2857	49.2688
SNC1	YAL030W	chrI	87795	+	UGUAG	three_prime_UTR	53.2935
SOG2	YOR353C	chrXV	999759	-	UGUAG	coding_region	44.3548	44.8276
SOK1	YDR006C	chrIV	459551	-	UGUAG	coding_region	50.7246
SPC72	YAL047C	chrI	56043	-	UGUAA	coding_region	65.3333
SPC98	YNL126W	chrXIV	389834	+	UGUAA	three_prime_UTR	59.7222	42.5
SPE3	YPR069C	chrXVI	685406	-	UGUAG	coding_region	58.7594
SPE4	YLR146C	chrXII	433391	-	UGUAG	coding_region	51.0511
SPG5	YMR191W	chrXIII	646717	+	UCUAG	coding_region	41.1335
SPR6	YER115C	chrV	395042	-	UGUAG	five_prime_UTR	43.9206	56.4547
SPS4	YOR313C	chrXV	903355	-	UGUAA	five_prime_UTR	40.1869	43.4783
SPT6	YGR116W	chrVII	724774	+	UGUAG	three_prime_UTR	43.4004
SRP1	YNL189W	chrXIV	284901	+	UGUAA	coding_region	43.7204
SRP68	YPL243W	chrXVI	88463	+	UGUAA	five_prime_UTR	44.8696	67.027
SSA1	YAL005C	chrI	141552	-	UGUAG	five_prime_UTR	53.3333	57.4713
SSD1	YDR293C	chrIV	1046294	-	UGUAA	coding_region	49.2754
SSO2	YMR183C	chrXIII	626871	-	UGUAA	three_prime_UTR	48.1212
SSP1	YHR184W	chrVIII	474308	+	UGUAA	coding_region	45.5729
SSU1	YPL092W	chrXVI	375212	+	UGUAG	three_prime_UTR	47.9695
STE12	YHR084W	chrVIII	274649	+	UGUAG	coding_region	44.2308
STE3	YKL178C	chrXI	114657	-	UGUAG	five_prime_UTR	68.6747
STS1	YIR011C	chrIX	377213	-	UGUAA	three_prime_UTR	65.4592	48.6345
SUB2	YDL084W	chrIV	306010	+	UGUAG	coding_region	54.0093
SVL3	YPL032C	chrXVI	489968	-	UGUAA	coding_region	40.5063
SVP26	YHR181W	chrVIII	467937	+	UGUAG	three_prime_UTR	40.7229
SWD1	YAR003W	chrI	156631	+	UGUAG	three_prime_UTR	47.7032	45.7895
SWD3	YBR175W	chrII	583042	+	UGUAG	coding_region	51.7073
SWI3	YJL176C	chrX	93761	-	UGUAG	coding_region	80.4878	70
SWP82	YFL049W	chrVI	38693	+	UGUAG	three_prime_UTR	43.3824
TAD1	YGL243W	chrVII	44221	+	UGUAG	coding_region	48.0818	47.5836
TAD2	YJL035C	chrX	380276	-	UUUAA	coding_region	41.7544
TAF12	YDR145W	chrIV	746901	+	UGUAG	coding_region	44.697
TAF9	YMR236W	chrXIII	743637	+	UGUAG	three_prime_UTR	45.4545
TAH1	YCR060W	chrIII	224694	+	UGUAG	coding_region	55.4133	48.5777
TAN1	YGL232W	chrVII	62734	+	UGUAG	coding_region	67.8873	64.8718
TAT1	YBR069C	chrII	375953	-	UGUAG	three_prime_UTR	41.8919
TAT1	YBR069C	chrII	376251	-	UGUAA	three_prime_UTR	51.7647
TCB3	YML072C	chrXIII	126921	-	UGUAG	coding_region	40.708
TCB3	YML072C	chrXIII	126164	-	UUUAG	coding_region	44.9275
TCB3	YML072C	chrXIII	128741	-	UGUAA	coding_region	40.8163
TCO89	YPL180W	chrXVI	206050	+	UGUAA	coding_region	44.2623
TDA5	YLR426W	chrXII	988020	+	UGUAG	coding_region	63.3803	52.4017
TDA5	YLR426W	chrXII	987935	+	UGUAA	coding_region	53.8462	43.1111
TDH3	YGR192C	chrVII	884957	-	UGUAG	five_prime_UTR	53.6232	43.5976
TEM1	YML064C	chrXIII	145001	-	UGUAG	three_prime_UTR	48.4559
TEN1	YLR010C	chrXII	167242	-	UGUAA	three_prime_UTR	50.566
TEN1	YLR010C	chrXII	167232	-	UGUAA	three_prime_UTR	50.1684
TFB5	YDR079C-A	chrIV	603501	-	UCUAG	three_prime_UTR	50
TFG1	YGR186W	chrVII	868906	+	UGUAG	coding_region	61.5385	61.5385
TGL3	YMR313C	chrXIII	900496	-	UGUAG	coding_region	55.615	41.2451
TGL3	YMR313C	chrXIII	900202	-	UGUAA	coding_region	55.6291	46.3087
THI20	YOL055C	chrXV	225797	-	UGUAA	coding_region	72.1739	59.276
THI21	YPL258C	chrXVI	55825	-	UGUAA	five_prime_UTR	60.3774	65.8537
THI6	YPL214C	chrXVI	148852	-	UGUAA	coding_region	41.8644
THO1	YER063W	chrV	282484	+	UGUAG	three_prime_UTR	80.7747	57.4904
THS1	YIL078W	chrIX	214716	+	UGUAG	three_prime_UTR	48.4725
TIF11	YMR260C	chrXIII	789860	-	UGUAA	five_prime_UTR	60.8696	67.5187
TIM23	YNR017W	chrXIV	663551	+	UGUAG	coding_region	41.704
TIM54	YJL054W	chrX	335481	+	UGUAG	coding_region	71.5013	52.7822
TIM8	YJR135W-A	chrX	677387	+	UCUAG	three_prime_UTR	51.2855
TLG2	YOL018C	chrXV	290732	-	UGUAG	three_prime_UTR	41.0658
TMA10	YLR327C	chrXII	783492	-	UGUAA	five_prime_UTR	51.25
TMA22	YJR014W	chrX	462442	+	UGUAA	three_prime_UTR	55.6962
TMS1	YDR105C	chrIV	665494	-	UGUAG	coding_region	48.6804
TOA2	YKL058W	chrXI	330479	+	UGUAA	coding_region	63.1547
TOK1	YJL093C	chrX	256511	-	UGUAG	coding_region	43.0769	66.383
TOS4	YLR183C	chrXII	520438	-	UGUAG	three_prime_UTR	47.6117
TPT1	YOL102C	chrXV	126085	-	UGUAG	coding_region	55.3015
TRE1	YPL176C	chrXVI	215931	-	UGUAG	three_prime_UTR	42.5287
TRI1	YMR233W	chrXIII	739980	+	UGUAG	three_prime_UTR	46.4824
TRM112	YNR046W	chrXIV	708262	+	UGUAG	three_prime_UTR	45.3226
TRM112	YNR046W	chrXIV	708123	+	UGUAG	coding_region	40.9623
TRM112	YNR046W	chrXIV	708298	+	UGUAG	three_prime_UTR	41.8435
TRM2	YKR056W	chrXI	551220	+	UGUAA	coding_region	45.2736
TRM5	YHR070W	chrVIII	236596	+	UGUAA	three_prime_UTR	55.6757	43.5065
TRM9	YML014W	chrXIII	244140	+	UGUAA	three_prime_UTR	55.7471	48.4594
TRP1	YDR007W	chrIV	462467	+	UGUAA	coding_region	44.1137
TRR1	YDR353W	chrIV	1182517	+	UGUAG	five_prime_UTR	51.5152	53.3679
TRX2	YGR209C	chrVII	913459	-	UGUAA	five_prime_UTR	42.9022
TRX3	YCR083W	chrIII	259984	+	UGUAG	three_prime_UTR	52.0122
TSL1	YML100W	chrXIII	73448	+	UGUAG	coding_region	40.1869
TSR2	YLR435W	chrXII	1006859	+	UGUAG	coding_region	56.8231	40.6585
TUB1	YML085C	chrXIII	98533	-	UGUAG	coding_region	72.982
TUB1	YML085C	chrXIII	99424	-	UGUAA	five_prime_UTR	41.4199
TUB2	YFL037W	chrVI	57624	+	UGUAG	coding_region	41.7699
TUB4	YLR212C	chrXII	565056	-	UGUAG	coding_region	40.1961
TVP15	YDR100W	chrIV	654675	+	UGUAU	five_prime_UTR	57.9208
TVS1	YCR061W	chrIII	227025	+	UGUAG	coding_region	45.8333	52.381
TYS1	YGR185C	chrVII	866244	-	UGUAG	three_prime_UTR	51.1177
UAF30	YOR295W	chrXV	870024	+	UGUAA	three_prime_UTR	54.7899
UBA1	YKL210W	chrXI	40184	+	UGUAG	coding_region	61.9048	69.1383
UBA4	YHR111W	chrVIII	334231	+	UGUAG	coding_region	54.8	41.6438
UBC5	YDR059C	chrIV	569206	-	UGUAG	three_prime_UTR	56.9182	51.8561
UBC7	YMR022W	chrXIII	318661	+	UGUAA	five_prime_UTR	62.3512	65.745
UBX2	YML013W	chrXIII	244140	+	UGUAA	five_prime_UTR	55.7471	48.4594
UBX7	YBR273C	chrII	749145	-	UGUAG	coding_region	48.7805	68.5279
UFD4	YKL010C	chrXI	421536	-	UGUAA	coding_region	59.8639	41.092
UFO1	YML088W	chrXIII	92449	+	UGUAG	coding_region	58.427	73.3945
UGP1	YKL035W	chrXI	371510	+	UUUAG	three_prime_UTR	47.31
UIP3	YAR027W	chrI	184619	+	UGUAG	three_prime_UTR	45.9651
UME1	YPL139C	chrXVI	289612	-	UGUAA	three_prime_UTR	57.047
URA3	YEL021W	chrV	116085	+	UGUGG	five_prime_UTR	41.358	43.5294
URA5	YML106W	chrXIII	57635	+	UGUAG	three_prime_UTR	55.914
URE2	YNL229C	chrXIV	219429	-	UGUAG	coding_region	56.7183	40.5992
UTP23	YOR004W	chrXV	334457	+	UGUAG	three_prime_UTR	59.9678
UTP25	YIL091C	chrIX	192639	-	UGUAA	coding_region	62.8931	43.0233
UTR1	YJR049C	chrX	526954	-	UGUAA	coding_region	52.7523
VAC17	YCL063W	chrIII	17675	+	UUUAG	coding_region	45.9016
VAN1	YML115C	chrXIII	40422	-	UGUAG	coding_region	48.184
VHC1	YBR235W	chrII	690007	+	UUUAG	coding_region	44.3114
VMA13	YPR036W	chrXVI	645212	+	UCUAG	coding_region	55.0404
VMA16	YHR026W	chrVIII	161046	+	UGUAG	coding_region	55.8874
VMA21	YGR105W	chrVII	698606	+	UGUAG	coding_region	42.9196
VMA8	YEL051W	chrV	58336	+	UGUAG	five_prime_UTR	53.3898
VPS20	YMR077C	chrXIII	421472	-	UGUAG	three_prime_UTR	41.8502
VPS4	YPR173C	chrXVI	885965	-	UGUAG	three_prime_UTR	49.0196
VPS4	YPR173C	chrXVI	885726	-	UGUAG	three_prime_UTR	49.6664	49.4538
VPS60	YDR486C	chrIV	1427259	-	UGUAG	three_prime_UTR	50
VPS63	YLR261C	chrXII	668103	-	UGUAG	three_prime_UTR	50.4777
VPS64	YDR200C	chrIV	855717	-	UGUAG	coding_region	47.3684	51.5625
VPS64	YDR200C	chrIV	855309	-	UGUAG	coding_region	63.4731
VPS72	YDR485C	chrIV	1427259	-	UGUAG	five_prime_UTR	50
WHI3	YNL197C	chrXIV	266936	-	UGUAA	three_prime_UTR	49.8168
WIP1	YDR374W-A	chrIV	1225145	+	UGUAG	three_prime_UTR	50.6454
WRS1	YOL097C	chrXV	136472	-	UGUAG	three_prime_UTR	56.1205
XDJ1	YLR090W	chrXII	321333	+	UGUAA	coding_region	49.4624	44.2748
XDJ1	YLR090W	chrXII	320692	+	UGUAG	five_prime_UTR	40.5405	64.1975
XRN1	YGL173C	chrVII	176206	-	UGUAG	coding_region	49.1429	51.4563
XYL2	YLR070C	chrXII	274517	-	UGUAG	coding_region	40.7407
YAP1802	YGR241C	chrVII	974758	-	UGUAA	three_prime_UTR	53.6585
YAP7	YOL028C	chrXV	270169	-	UGUAG	three_prime_UTR	60.9467
YBL036C	YBL036C	chrII	150804	-	UGUAA	coding_region	71.7892	60.0851
YBL044W	YBL044W	chrII	136186	+	UGUAG	coding_region	80.5556	53.3333
YBR012C	YBR012C	chrII	259111	-	UGUAU	three_prime_UTR	44.335
YBR121C-A	YBR121C-A	chrII	483360	-	UGUAG	five_prime_UTR	61.7788	72.2078
YBR206W	YBR206W	chrII	634922	+	UGUAG	coding_region	63.7741	52.8571
YBR226C	YBR226C	chrII	673525	-	UGUAG	coding_region	48.4716
YBR285W	YBR285W	chrII	774320	+	UGUAG	coding_region	46.438
YCF1	YDR135C	chrIV	725432	-	UGUAA	coding_region	44.2623
YCL012C	YCL012C	chrIII	101429	-	UGUAG	coding_region	55.1515
YCL049C	YCL049C	chrIII	40074	-	UGUAG	coding_region	54.6012	57.7143
YCL049C	YCL049C	chrIII	39637	-	UGUAA	three_prime_UTR	53.8462	52.1739
YCP4	YCR004C	chrIII	119505	-	UGUAG	three_prime_UTR	57.6633
YCR016W	YCR016W	chrIII	144010	+	UGUAA	coding_region	55.5985
YCR023C	YCR023C	chrIII	158348	-	UGUAA	three_prime_UTR	62.1951
YCR087C-A	YCR087C-A	chrIII	263971	-	UGUAG	three_prime_UTR	53.2333
YCR087C-A	YCR087C-A	chrIII	263990	-	UGUAG	three_prime_UTR	78.6228	46.2377
YDJ1	YNL064C	chrXIV	507291	-	UGUAG	five_prime_UTR	48.7179	58.871
YDL129W	YDL129W	chrIV	232262	+	UGUAG	three_prime_UTR	43.3962
YDR109C	YDR109C	chrIV	674784	-	UGUAG	coding_region	50	60
YDR433W	YDR433W	chrIV	1330226	+	UUUAG	three_prime_UTR	70.9524	52.9412
YDR433W	YDR433W	chrIV	1330412	+	UGUAA	three_prime_UTR	60.8696
YDR444W	YDR444W	chrIV	1350279	+	GUUCG	five_prime_UTR	48.6486	54
YER152C	YER152C	chrV	472659	-	UGUAG	coding_region	74.0196	43.1655
YER186C	YER186C	chrV	562078	-	UGUAG	coding_region	49.1453	45.6
YET2	YMR040W	chrXIII	350179	+	UGUAG	five_prime_UTR	43.2432
YFH1	YDL120W	chrIV	245918	+	UGUAG	five_prime_UTR	47.7612	75.1418
YFH1	YDL120W	chrIV	246281	+	UGUAA	coding_region	44.5619
YFL041W-A	YFL041W-A	chrVI	48484	+	UGUAG	five_prime_UTR	52.8736
YFR018C	YFR018C	chrVI	183162	-	UGUAG	coding_region	53.6723
YFR018C	YFR018C	chrVI	183696	-	UGUAG	coding_region	56.0811	50.1695
YFR052C-A	YFR052C-A	chrVI	254103	-	UCUAG	five_prime_UTR	42.115
YGL072C	YGL072C	chrVII	371005	-	UUUAG	coding_region	64.4068	55.9735
YGL114W	YGL114W	chrVII	294180	+	GUUCU	coding_region	50	44.6043
YGL185C	YGL185C	chrVII	153174	-	UGUAG	coding_region	64.8485	61.126
YGL204C	YGL204C	chrVII	111304	-	UGUAG	three_prime_UTR	57.9151
YGR107W	YGR107W	chrVII	703308	+	UGUAG	three_prime_UTR	53.3333	46.1538
YGR130C	YGR130C	chrVII	751995	-	UGUAG	coding_region	52.5641	42.6966
YGR201C	YGR201C	chrVII	902514	-	UAUAG	three_prime_UTR	44.8485
YGR210C	YGR210C	chrVII	913459	-	UGUAA	three_prime_UTR	42.7673
YGR240C-A	YGR240C-A	chrVII	974758	-	UGUAA	coding_region	53.6585
YHC1	YLR298C	chrXII	724688	-	UGUAG	three_prime_UTR	43.0141
YHC1	YLR298C	chrXII	724830	-	UGUAG	coding_region	41.1146
YHL008C	YHL008C	chrVIII	92736	-	UGUAG	coding_region	40.2439
YHL017W	YHL017W	chrVIII	71789	+	UGUAA	coding_region	41.8478
YIM1	YMR152W	chrXIII	563695	+	UGUAG	coding_region	51.4911
YIR042C	YIR042C	chrIX	435210	-	UGUAG	three_prime_UTR	40.7895
YJL077W-A	YJL077W-A	chrX	294948	+	UGUAG	three_prime_UTR	72.3899	42.4809
YJR124C	YJR124C	chrX	652877	-	UGUAG	three_prime_UTR	65.1961	55.814
YKL145W-A	YKL145W-A	chrXI	174733	+	UGUAG	five_prime_UTR	47.7502
YKR005C	YKR005C	chrXI	448528	-	UGUAG	coding_region	66.6667	59.1195
YKR075W-A	YKR075W-A	chrXI	580795	+	UGUAG	three_prime_UTR	76.1905	72.8395
YKR075W-A	YKR075W-A	chrXI	580539	+	UGUAA	three_prime_UTR	53.3333	53.6585
YLH47	YPR125W	chrXVI	788898	+	UGUAG	coding_region	57.0064	60.396
YLR225C	YLR225C	chrXII	587966	-	UGUAA	coding_region	49.9531
YLR280C	YLR280C	chrXII	704437	-	UGUAA	three_prime_UTR	59.4595	60.8466
YLR280C	YLR280C	chrXII	704793	-	UGUAA	coding_region	53.1915	44.4444
YLR286W-A	YLR286W-A	chrXII	709014	+	UGUAG	three_prime_UTR	44.1176
YLR287C	YLR287C	chrXII	710901	-	UGUAG	three_prime_UTR	51.8519	51.2275
YLR361C-A	YLR361C-A	chrXII	849230	-	UUUAG	three_prime_UTR	45.6722
YMC1	YPR058W	chrXVI	674541	+	UGUAG	coding_region	55.2301
YML119W	YML119W	chrXIII	31767	+	UGUAG	three_prime_UTR	66.129
YML131W	YML131W	chrXIII	10841	+	UGUAG	coding_region	55.2061	42.1355
YMR027W	YMR027W	chrXIII	326187	+	UGUAG	coding_region	69.2154	54.7568
YMR027W	YMR027W	chrXIII	327241	+	UGUAG	coding_region	48.3796
YMR090W	YMR090W	chrXIII	449959	+	UGUAG	three_prime_UTR	57.155
YMR099C	YMR099C	chrXIII	464217	-	UGUAA	coding_region	71.1146
YMR103C	YMR103C	chrXIII	473529	-	UGUAG	five_prime_UTR	74.2857	62.8743
YMR114C	YMR114C	chrXIII	496602	-	UGUAA	coding_region	43.2099
YMR209C	YMR209C	chrXIII	686217	-	UGUAG	coding_region	53.5135	45.2703
YMR230W-A	YMR230W-A	chrXIII	733414	+	UGUAA	coding_region	46
YNL040W	YNL040W	chrXIV	554858	+	UGUAG	three_prime_UTR	69.9519	46.7442
YNL043C	YNL043C	chrXIV	545667	-	UUUAG	coding_region	57.5
YNL058C	YNL058C	chrXIV	515693	-	UGUAA	three_prime_UTR	48.4127
YNL058C	YNL058C	chrXIV	516604	-	UGUAG	coding_region	64.8649	70.8333
YNL108C	YNL108C	chrXIV	418896	-	UGUAA	three_prime_UTR	45.1247
YNL115C	YNL115C	chrXIV	410021	-	UGUAA	three_prime_UTR	55.8304
YNL140C	YNL140C	chrXIV	360862	-	UGUAA	three_prime_UTR	44.7761
YNL165W	YNL165W	chrXIV	325222	+	UGUAA	three_prime_UTR	75.8621	55.8442
YOL013W-A	YOL013W-A	chrXV	301180	+	GUUCA	coding_region	96.9849	96.2319
YOL013W-A	YOL013W-A	chrXV	301109	+	UCUAG	coding_region	78.0822
YOL029C	YOL029C	chrXV	270169	-	UGUAG	coding_region	60.9467
YOL106W	YOL106W	chrXV	112967	+	UGUAG	five_prime_UTR	54.4248	50.8571
YOL107W	YOL107W	chrXV	112697	+	UGUAA	coding_region	68.5039	54.1463
YOL107W	YOL107W	chrXV	112967	+	UGUAG	coding_region	54.4248	50.8571
YOR015W	YOR015W	chrXV	359745	+	UGUAA	five_prime_UTR	57.1429	52.4333
YOR238W	YOR238W	chrXV	784558	+	UGUAA	coding_region	45.0331
YOR381W-A	YOR381W-A	chrXV	1059364	+	UGUAA	three_prime_UTR	42.1365
YPF1	YKL100C	chrXI	253806	-	UGUAA	coding_region	59.4298	46.648
YPK2	YMR104C	chrXIII	473529	-	UGUAG	coding_region	74.2857	62.8743
YPL034W	YPL034W	chrXVI	487276	+	UGUAG	three_prime_UTR	54.4343
YPL245W	YPL245W	chrXVI	86070	+	UGUAG	coding_region	46.3855	45.9916
YPL245W	YPL245W	chrXVI	86512	+	UGUAG	coding_region	44.3366
YPQ2	YDR352W	chrIV	1182517	+	UGUAG	coding_region	51.5152	53.3679
YPR063C	YPR063C	chrXVI	677887	-	UCUAG	coding_region	57.0587
YPR150W	YPR150W	chrXVI	831486	+	UGUAG	coding_region	48	46.875
YPS6	YIR039C	chrIX	430871	-	UGUAG	coding_region	48.7805
YPS7	YDR349C	chrIV	1172256	-	UGUAG	three_prime_UTR	41.1765
YPT31	YER031C	chrV	214488	-	UGUAG	coding_region	47.4043
YSR3	YKR053C	chrXI	535649	-	UGUAG	five_prime_UTR	46.8354
YSR3	YKR053C	chrXI	536027	-	UGUAU	five_prime_UTR	44.186
ZPR1	YGR211W	chrVII	916341	+	UGUAG	coding_region	47.9452	40.7619
ZWF1	YNL241C	chrXIV	197486	-	UGUAA	coding_region	49.3976	70.3276
AAP1	YHR047C	chrVIII	200715	-	UGUAG	coding_region		44.3182
ACP1	YKL192C	chrXI	80585	-	UGUAA	five_prime_UTR		42.7004
ADH3	YMR083W	chrXIII	434634	+	UGUAA	five_prime_UTR		45.3097
ADH4	YGL256W	chrVII	14767	+	UGUAG	five_prime_UTR		43.1373
BNA5	YLR231C	chrXII	606428	-	UGUAG	coding_region		44.5701
BOL1	YAL044W-A	chrI	57248	+	UGUAG	five_prime_UTR		42.8571
BPL1	YDL141W	chrIV	202911	+	UGUAA	five_prime_UTR		48.6842
BSC2	YDR275W	chrIV	1011616	+	UGUAG	five_prime_UTR		41.0256
CAB2	YIL083C	chrIX	204696	-	UGUAG	five_prime_UTR		45.5285
CDC42	YLR229C	chrXII	603678	-	UGUAG	three_prime_UTR		47.5
CIR2	YOR356W	chrXV	1007334	+	UGUAG	coding_region		46.0317
CMI8	YDR461C-A	chrIV	1385337	-	UGUAG	three_prime_UTR		45.614
COF1	YLL050C	chrXII	40224	-	UGUAG	intron		53.0726
COS5	YJR161C	chrX	743965	-	UGUAG	coding_region		60.241
CPR8	YNR028W	chrXIV	676218	+	UUUAG	coding_region		59.0793
CSG2	YBR036C	chrII	310282	-	UGUAA	coding_region		48.8839
CTF8	YHR191C	chrVIII	486621	-	UGUAG	coding_region		55.3134
CYM1	YDR430C	chrIV	1327467	-	UGUAA	coding_region		53.3333
DAK1	YML070W	chrXIII	133953	+	UGUAG	coding_region		40.1198
DCW1	YKL046C	chrXI	352497	-	UUUAA	coding_region		43.1727
DEG1	YFL001W	chrVI	148194	+	UGUAG	coding_region		43.4783
DIC1	YLR348C	chrXII	827932	-	UGUAG	five_prime_UTR		41.5584
ELF1	YKL160W	chrXI	154311	+	UGUAG	three_prime_UTR		50
GUA1	YMR217W	chrXIII	701716	+	UGUAG	five_prime_UTR		55.2901
HEM12	YDR047W	chrIV	551452	+	UGUAG	five_prime_UTR		44.4444
HPM1	YIL110W	chrIX	156035	+	UGUAG	five_prime_UTR		44.1327
HUB1	YNR032C-A	chrXIV	687394	-	UGUAG	coding_region		60.7043
IAI11	YBL059W	chrII	111159	+	UGUAG	coding_region		43.257
IBA57	YJR122W	chrX	650305	+	UGUAG	coding_region		41.3655
LSO2	YGR169C-A	chrVII	836146	-	UGUAG	three_prime_UTR		69.5353
LYS4	YDR234W	chrIV	931316	+	UGUAG	coding_region		53.8462
MKC7	YDR144C	chrIV	746192	-	UGUAA	five_prime_UTR		57.6208
MRPL36	YBR122C	chrII	484337	-	UGUAG	coding_region		80.5921
MRPS12	YNR036C	chrXIV	694093	-	UGUAG	three_prime_UTR		55.1724
MSN1	YOL116W	chrXV	99966	+	UGUAG	coding_region		40.7767
NEW1	YPL226W	chrXVI	121831	+	UCUAG	coding_region		40.1674
NGK1	YLR446W	chrXII	1025284	+	UGUAG	coding_region		55.2239
NOT5	YPR072W	chrXVI	690046	+	UGUAA	five_prime_UTR		44.3038
NRD1	YNL251C	chrXIV	174412	-	UGUAG	five_prime_UTR		45.4545
OSH3	YHR073W	chrVIII	242721	+	UGUAG	coding_region		59.4203
PEP8	YJL053W	chrX	336206	+	UCUAA	coding_region		44.9383
POP2	YNR052C	chrXIV	720487	-	UGUAA	coding_region		41.2073
QDR2	YIL121W	chrIX	133293	+	UGUAG	coding_region		42.9293
RKM4	YDR257C	chrIV	970879	-	UGUAA	coding_region		42.5481
RPL13B	YMR142C	chrXIII	550949	-	UUUAG	intron		44.6809
RPL21A	YBR191W	chrII	606539	+	UGUAG	intron		45.8042
RPL21A	YBR191W	chrII	606378	+	UCUAG	intron		43.5185
RPL24B	YGR148C	chrVII	788117	-	UGUAG	five_prime_UTR		51.8519
RPL26A	YLR344W	chrXII	819476	+	UGUAA	intron		41.7391
RPL27A	YHR010W	chrVIII	126967	+	UGUAG	intron		48.7238
RPL33A	YPL143W	chrXVI	282297	+	UGUAA	intron		40.7895
RPL34A	YER056C-A	chrV	270303	-	UGUAA	five_prime_UTR		43.75
RPL35B	YDL136W	chrIV	218586	+	UGUAG	three_prime_UTR		74.5098
RPN13	YLR421C	chrXII	965295	-	UUUAG	coding_region		52.261
RSC9	YML127W	chrXIII	17299	+	UGUAG	coding_region		46.5455
RSF1	YMR030W	chrXIII	330725	+	UGUAA	five_prime_UTR		48.6486
SEC14	YMR079W	chrXIII	424953	+	UGUAG	five_prime_UTR		49.0196
SOK2	YMR016C	chrXIII	305788	-	UAUAG	five_prime_UTR		43.3333
STE6	YKL209C	chrXI	42775	-	UGUAA	coding_region		42.5847
STM1	YLR150W	chrXII	441560	+	UGUAG	three_prime_UTR		44.3038
SWM2	YNR004W	chrXIV	635595	+	UGUAG	five_prime_UTR		47.0588
TAD3	YLR316C	chrXII	765582	-	UGUAA	coding_region		41.2281
TAF6	YGL112C	chrVII	299747	-	UGUAG	five_prime_UTR		46.8401
TFC6	YDR362C	chrIV	1198720	-	UGUAA	five_prime_UTR		68.932
TPO1	YLL028W	chrXII	85096	+	UGUAG	coding_region		50
TRM112	YNR046W	chrXIV	707735	+	UGUAG	five_prime_UTR		43.3333
TYW1	YPL207W	chrXVI	159925	+	UGUAG	coding_region		40.2542
VID24	YBR105C	chrII	451941	-	UGUAG	coding_region		40.2044
VMS1	YDR049W	chrIV	553475	+	UGUAG	coding_region		45.9459
VRG4	YGL225W	chrVII	76414	+	UGUAA	five_prime_UTR		45.7143
WHI3	YNL197C	chrXIV	268775	-	UGUAA	coding_region		47.5177
YBR191W-A	YBR191W-A	chrII	606378	+	UCUAG	five_prime_UTR		43.5185
YBR191W-A	YBR191W-A	chrII	606539	+	UGUAG	five_prime_UTR		45.8042
YCR045W-A	YCR045W-A	chrIII	207811	+	UGUAG	five_prime_UTR		48.0769
YDR514C	YDR514C	chrIV	1472170	-	UGUAG	coding_region		43.6658
YGR016W	YGR016W	chrVII	522577	+	UGUAA	coding_region		41.2017
YGR017W	YGR017W	chrVII	522577	+	UGUAA	five_prime_UTR		41.2017
YHR073W-A	YHR073W-A	chrVIII	242721	+	UGUAG	five_prime_UTR		59.4203
YLR108C	YLR108C	chrXII	368154	-	UGUAA	five_prime_UTR		46.4567
YNG2	YHR090C	chrVIII	284612	-	UUUAG	coding_region		43.7299
YPL277C	YPL277C	chrXVI	16576	-	UGUAA	coding_region		42.7481

[truncated: 38 more sheets: SI_6a_dID1_NES_overlap, SI_7_NES_ROS_metal, SI_7a_NES_ROS_metal, SI_8_NLS_ROS_metal, SI_8a_NLS_ROS_metal, SI_9_control_ROS_metal, SI_9a_control_ROS_metal, SI_10_dID1_ROS_metal, SI_10a_dID1_ROS_metal, SI_11_controlHS_ROS_metal, SI_11a_controlHS_ROS_metal, SI_12_NES_heatshock_ROS_metal, SI_12a_NES_heatshock_ROS_metal, SI_13_Y_diff_NESvsControl-Co-CU, SI_14_overlap_Y_NESco_human, SI_14.2_sum_Y_NESco_human, SI_14.3_Protein_NESco_human, SI_15_overlap_Y_NESni_human, SI_15.2_sum_Y_NESco_human, SI_16_overlap_Y_NEScu_human …]
